# Supplementary material for: Characterization of acrosin and acrosin binding protein as novel CRISP2 interacting proteins in boar spermatozoa
Source: Andrology. 2023 Mar 9;11(7):1460–71. doi: 10.1111/andr.13413 (PMC10947329; doi:10.1111/andr.13413)
Supplement: Supplementary file 2 — Supporting Information [file ANDR-11-1460-s001.xlsx]

## Sheet: NC_TOP20
Majority protein IDs	Protein name	Gene name	iBAQ pulldown_Non-capacitated
A0A287ATN8	60 kDa chaperonin (EC 5.6.1.7) (60 kDa heat shock protein, mitochondrial) (Chaperonin 60) (Heat shock protein 60)	HSPD1	8.70634
F1SMZ6	10 kDa chaperonin (10 kDa heat shock protein, mitochondrial) (Chaperonin 10)	HSPE1	8.65455
A0A287AFN9	Acrosin (EC 3.4.21.10)	ACR	8.55419
P63053	Ubiquitin-60S ribosomal protein L40 (CEP52) (Ubiquitin A-52 residue ribosomal protein fusion product 1) [Cleaved into: Ubiquitin; 60S ribosomal protein L40]	UBA52	8.51817
A0A287BPT0	Amine oxidase (EC 1.4.3.-)	IL4I1	8.36419
I7HJH6;P24020	Carbohydrate-binding protein AQN-3 (Spermadhesin AQN-3) (Zona pellucida-binding protein AQN-3);Seminal plasma sperm motility inhibitor (Spermadhesin AQN-3)	AQN-3	8.25645
F1RPZ6	Cysteine-rich secretory protein 2 (Cysteine-rich secretory protein 2 isoform X1)	CRISP2	8.21838
F1RGJ3	75 kDa glucose-regulated protein (Heat shock 70 kDa protein 9) (Stress-70 protein, mitochondrial)	HSPA9	8.18549
F1S073	Annexin	ANXA2	8.13107
A0A287BIL8	78 kDa glucose-regulated protein (Binding-immunoglobulin protein) (Heat shock protein 70 family protein 5) (Heat shock protein family A member 5) (Immunoglobulin heavy chain-binding protein)	HSPA5	8.08657
P10668	Cofilin-1 (Cofilin, non-muscle isoform)	CFL1	8.07711
F1RPS8	ATP synthase subunit alpha	ATP5F1A	7.98922
Q4R0H8	Spermadhesin AWN	AWN	7.96413
K7GLT8	ATP synthase subunit beta (EC 7.1.2.2)	ATP5F1B	7.89642
F1RGZ7	Outer dense fiber of sperm tails 3	ODF3	7.88627
Q29016	Acrosin-binding protein (Acrosin-binding protein, 60 kDa form) (Proacrosin-binding protein sp32) [Cleaved into: Acrosin-binding protein, mature form (Acrosin-binding protein, 32 kDa form, mature form) (Sp32) (p32)]	ACRBP	7.87621
A0A286ZND5	Peroxiredoxin-1 (EC 1.11.1.24)	PRDX1	7.84564
A0A287A391	Elongation factor 1-alpha	EEF1A1	7.83431
Q9MZ16	Voltage-dependent anion-selective channel protein 1 (VDAC-1)	VDAC1	7.81442
P82460	Thioredoxin (Trx)	TXN	7.78762

## Sheet: CAP_TOP20
Majority protein IDs	Protein name	Gene name	iBAQ pulldown_Capacitated
A0A287AFN9	Acrosin (EC 3.4.21.10)	ACR	8.86368
Q71LE2	Histone H3.3	H3-3A	8.64538
F1RPZ6	Cysteine-rich secretory protein 2 (Cysteine-rich secretory protein 2 isoform X1)	CRISP2	8.52158
Q29016	Acrosin-binding protein (Acrosin-binding protein, 60 kDa form) (Proacrosin-binding protein sp32) [Cleaved into: Acrosin-binding protein, mature form (Acrosin-binding protein, 32 kDa form, mature form) (Sp32) (p32)]	ACRBP	8.42576
A0A287BPT0	Amine oxidase (EC 1.4.3.-)	IL4I1	8.42093
I7HJH6;P24020	Carbohydrate-binding protein AQN-3 (Spermadhesin AQN-3) (Zona pellucida-binding protein AQN-3);Seminal plasma sperm motility inhibitor (Spermadhesin AQN-3)	AQN-3	8.41547
P26461	Sperm-associated acrosin inhibitor (AI)		8.22807
A0A287BEN1	Serine protease inhibitor Kazal-type 2 isoform 1	SPINK2	8.16814
A0A287A7G8	Histone H2B	H2BC11	8.14411
P62802	Histone H4		8.12467
Q4R0H8	Spermadhesin AWN	AWN	8.12153
P63053	Ubiquitin-60S ribosomal protein L40 (CEP52) (Ubiquitin A-52 residue ribosomal protein fusion product 1) [Cleaved into: Ubiquitin; 60S ribosomal protein L40]	UBA52	7.98945
A0A5G2RKJ7	Lactadherin	MFGE8	7.6858
F1RGZ7	Outer dense fiber of sperm tails 3	ODF3	7.55955
A0A5G2QE15	Zona pellucida-binding protein 1	ZPBP	7.4775
F1SQZ0	Phosphoinositide phospholipase C (EC 3.1.4.11)	PLCZ1	7.46782
A0A286ZXF6	Regenerating family member 4	REG4	7.40805
F1SMZ6	10 kDa chaperonin (10 kDa heat shock protein, mitochondrial) (Chaperonin 10)	HSPE1	7.39426
P82460	Thioredoxin (Trx)	TXN	7.37537
A0A287ATN8	60 kDa chaperonin (EC 5.6.1.7) (60 kDa heat shock protein, mitochondrial) (Chaperonin 60) (Heat shock protein 60)	HSPD1	7.37171

## Sheet: AR_TOP20
Majority protein IDs	Protein name	Gene name	iBAQ pulldown_Acrosome_reacted
I7HJH6;P24020	Carbohydrate-binding protein AQN-3 (Spermadhesin AQN-3) (Zona pellucida-binding protein AQN-3);Seminal plasma sperm motility inhibitor (Spermadhesin AQN-3)	AQN-3	8.5455
F1RPZ6	Cysteine-rich secretory protein 2 (Cysteine-rich secretory protein 2 isoform X1)	CRISP2	8.51014
A0A287AFN9	Acrosin (EC 3.4.21.10)	ACR	8.42498
Q71LE2	Histone H3.3	H3-3A	8.29195
Q4R0H8	Spermadhesin AWN	AWN	8.12551
P63053	Ubiquitin-60S ribosomal protein L40 (CEP52) (Ubiquitin A-52 residue ribosomal protein fusion product 1) [Cleaved into: Ubiquitin; 60S ribosomal protein L40]	UBA52	8.07533
P26461	Sperm-associated acrosin inhibitor (AI)		8.07379
Q29016	Acrosin-binding protein (Acrosin-binding protein, 60 kDa form) (Proacrosin-binding protein sp32) [Cleaved into: Acrosin-binding protein, mature form (Acrosin-binding protein, 32 kDa form, mature form) (Sp32) (p32)]	ACRBP	8.01051
P62802	Histone H4		7.93401
A0A287A7G8	Histone H2B	H2BC11	7.9203
A0A287BPT0	Amine oxidase (EC 1.4.3.-)	IL4I1	7.89706
A0A287ATN8	60 kDa chaperonin (EC 5.6.1.7) (60 kDa heat shock protein, mitochondrial) (Chaperonin 60) (Heat shock protein 60)	HSPD1	7.75194
Q9MZ16	Voltage-dependent anion-selective channel protein 1 (VDAC-1)	VDAC1	7.73182
F1SMZ6	10 kDa chaperonin (10 kDa heat shock protein, mitochondrial) (Chaperonin 10)	HSPE1	7.70178
P10668	Cofilin-1 (Cofilin, non-muscle isoform)	CFL1	7.64203
A0A286ZYL7	ATP synthase F1 subunit delta	ATP5F1D	7.53792
A0A287A391	Elongation factor 1-alpha	EEF1A1	7.52905
A0A287BIL8	78 kDa glucose-regulated protein (Binding-immunoglobulin protein) (Heat shock protein 70 family protein 5) (Heat shock protein family A member 5) (Immunoglobulin heavy chain-binding protein)	HSPA5	7.48889
A0A287AHS0	Uncharacterized protein	CALM3	7.48477
A0A286ZKG9	Peptidyl-prolyl cis-trans isomerase (PPIase) (EC 5.2.1.8)	PPIB	7.47349

## Sheet: CRISP2 pull down
Protein IDs	Majority protein IDs	Protein name	Gene name	iBAQ pulldown_Non-capacitated	iBAQ pulldown_Capacitated	iBAQ pulldown_Acrosome reacted	average	Gene ontology (biological process)	Gene ontology (cellular component)	Gene ontology (molecular function)	iBAQ pulldown_Non-capacitated	iBAQ pulldown_Capacitated	iBAQ pulldown_Acrosome reacted	Number of proteins	Peptides pulldown_Acrosome reacted	Peptides pulldown_Capacitated	Peptides pulldown_Non-capacitated	Razor + unique peptides pulldown_Acrosome reacted	Razor + unique peptides pulldown_Capacitated	Razor + unique peptides pulldown_Non-capacitated	Unique peptides pulldown_Acrosome reacted	Unique peptides pulldown_Capacitated	Unique peptides pulldown_Non-capacitated	Mol. weight [kDa]	Sequence length	Sequence lengths	Q-value	Score	Sequence coverage pulldown_Acrosome reacted[%]	Sequence coverage pulldown_Capacitated [%]	Sequence coverage pulldown_Non-capacitated [%]	Intensity pulldown_Acrosome reacted	Intensity pulldown_Capacitated	Intensity pulldown_Non-capacitated	iBAQ peptides	id	Deamidation (NQ) site positions	Oxidation (M) site positions	Phospho (STY) site positions
I7HJH6;P24020	I7HJH6;P24020	Carbohydrate-binding protein AQN-3 (Spermadhesin AQN-3) (Zona pellucida-binding protein AQN-3);Seminal plasma sperm motility inhibitor (Spermadhesin AQN-3)	AQN-3	8.25645	8.41547	8.5455	8.40581	single fertilization [GO:0007338];single fertilization [GO:0007338]	extracellular region [GO:0005576];extracellular region [GO:0005576]	heparin binding [GO:0008201]	180490000	260300000	351160000	2	10	9	10	10	9	10	10	9	10	15.034	137	137;116	0	172.93	81	78.1	81	3.977e+09	2880400000	2180000000	8	1178	36;50;90	57
F1RPZ6	F1RPZ6	Cysteine-rich secretory protein 2 (Cysteine-rich secretory protein 2 isoform X1)	CRISP2	8.21838	8.52158	8.51014	8.4167		extracellular space [GO:0005615]		165340000	332340000	323700000	1	17	17	14	17	17	14	17	17	14	27.052	244	244	0	323.31	70.5	70.5	66.4	6.3216e+09	7.2356e+09	3.3616e+09	12	824	58;71;158;175;176;214	59	26
A0A287AFN9	A0A287AFN9	Acrosin (EC 3.4.21.10)	ACR	8.55419	8.86368	8.42498	8.61428	acrosome reaction [GO:0007340]; activation of adenylate cyclase activity [GO:0007190]; binding of sperm to zona pellucida [GO:0007339]; penetration of zona pellucida [GO:0007341]	acrosomal vesicle [GO:0001669]; protein-containing complex [GO:0032991]	mannose binding [GO:0005537]; serine-type endopeptidase activity [GO:0004252]	358250000	730600000	266060000	1	27	29	23	27	29	23	27	29	23	45.408	414	414	0	323.31	54.8	55.6	50.2	9429700000	26081000000	13291000000	26	170	77;104;139;250;290	243;294
Q71LE2;A0A287A1W6	Q71LE2	Histone H3.3	H3-3A	7.29064	8.64538	8.29195	8.07599	cell population proliferation [GO:0008283]; embryo implantation [GO:0007566]; male gonad development [GO:0008584]; multicellular organism growth [GO:0035264]; muscle cell differentiation [GO:0042692]; negative regulation of chromosome condensation [GO:1902340]; nucleus organization [GO:0006997]; oogenesis [GO:0048477]; osteoblast differentiation [GO:0001649]; pericentric heterochromatin assembly …	Barr body [GO:0001740]; chromosome, telomeric region [GO:0000781]; nucleosome [GO:0000786]; nucleus [GO:0005634]	DNA binding [GO:0003677]; protein heterodimerization activity [GO:0046982]	19527000	441960000	195860000	2	6	7	5	6	7	5	6	7	5	15.328	136	136;131	0	5.854	27.2	29.4	25	903610000	1.9406e+09	91681000	4	1289
Q4R0H8	Q4R0H8	Spermadhesin AWN	AWN	7.96413	8.12153	8.12551	8.07039	single fertilization [GO:0007338]	extracellular region [GO:0005576]		92073000	132290000	133510000	1	11	11	11	11	11	11	11	11	11	16.901	154	154	0	63.283	61	61	61	2.0387e+09	1.8236e+09	1257500000	10	1280	43
P63053	P63053	Ubiquitin-60S ribosomal protein L40 (CEP52) (Ubiquitin A-52 residue ribosomal protein fusion product 1) [Cleaved into: Ubiquitin; 60S ribosomal protein L40]	UBA52	8.51817	7.98945	8.07533	8.19432	translation [GO:0006412]	cytoplasmic side of rough endoplasmic reticulum membrane [GO:0098556]; large ribosomal subunit [GO:0015934]; nucleus [GO:0005634]	structural constituent of ribosome [GO:0003735]	329740000	97600000	118940000	1	9	6	8	9	6	8	9	6	8	14.728	128	128	0	150.9	56.2	41.4	53.1	956490000	770430000	2778100000	6	1241			57
P26461	P26461	Sperm-associated acrosin inhibitor (AI)		7.65333	8.22807	8.07379	7.98506		extracellular region [GO:0005576]	serine-type endopeptidase inhibitor activity [GO:0004867]	45012000	169070000	118520000	1	12	11	11	12	11	11	12	11	11	11.141	97	97	0	29.194	59.8	59.8	59.8	2.1189e+09	2494700000	636230000	8	1226	59	52
Q29016	Q29016	Acrosin-binding protein (Acrosin-binding protein, 60 kDa form) (Proacrosin-binding protein sp32) [Cleaved into: Acrosin-binding protein, mature form (Acrosin-binding protein, 32 kDa form, mature form) (Sp32) (p32)]	ACRBP	7.87621	8.42576	8.01051	8.10416	acrosome assembly [GO:0001675]; fertilization [GO:0009566]; sperm capacitation [GO:0048240]	acrosomal membrane [GO:0002080]; acrosomal vesicle [GO:0001669]; extracellular region [GO:0005576]		75199000	266540000	102450000	1	15	16	14	15	16	14	15	16	14	60.826	539	539	0	323.31	24.7	28.4	25.4	8772300000	22576000000	7.5047e+09	27	1262	113;133;380;386;388;390;391;394;408	149;410;435
P62802	P62802	Histone H4		7.22966	8.12467	7.93401	7.76278	DNA replication-dependent chromatin assembly [GO:0006335]; DNA replication-independent chromatin assembly [GO:0006336]; DNA-templated transcription, initiation [GO:0006352]; negative regulation of megakaryocyte differentiation [GO:0045653]; nucleosome assembly [GO:0006334]	CENP-A containing nucleosome [GO:0043505]; nuclear chromosome [GO:0000228]	DNA binding [GO:0003677]; protein domain specific binding [GO:0019904]; protein heterodimerization activity [GO:0046982]	16969000	133250000	85904000	1	12	13	9	12	13	9	12	13	9	11.367	103	103	0	20.132	65	68.9	54.4	1252900000	1.8017e+09	139450000	6	1239		85
A0A287A7G8	A0A287A7G8	Histone H2B	H2BC11	7.30886	8.14411	7.9203	7.79109	antibacterial humoral response [GO:0019731]; antimicrobial humoral immune response mediated by antimicrobial peptide [GO:0061844]; defense response to Gram-negative bacterium [GO:0050829]; defense response to Gram-positive bacterium [GO:0050830]; innate immune response in mucosa [GO:0002227]; killing of cells of other organism [GO:0031640]; negative regulation of tumor necrosis factor-mediated si…	CENP-A containing nucleosome [GO:0043505]; cytosol [GO:0005829]; extracellular space [GO:0005615]; nucleoplasm [GO:0005654]; plasma membrane [GO:0005886]	DNA binding [GO:0003677]; lipopolysaccharide binding [GO:0001530]; protein heterodimerization activity [GO:0046982]	20364000	139350000	83234000	1	7	7	6	7	7	6	3	3	3	16.719	149	149	0	11.676	44.3	44.3	40.3	853640000	1.5172e+09	203400000	8	115		83;86
A0A287BPT0	A0A287BPT0	Amine oxidase (EC 1.4.3.-)	IL4I1	8.36419	8.42093	7.89706	8.22739		mitochondrial outer membrane [GO:0005741]	monoamine oxidase activity [GO:0097621]	231310000	263590000	78897000	1	45	45	41	45	45	41	45	45	41	63.549	569	569	0	323.31	70.7	70.7	68.9	5322100000	15692000000	15355000000	31	368	144;150;156;254;365;421	37;115;185;233
A0A287ATN8	A0A287ATN8	60 kDa chaperonin (EC 5.6.1.7) (60 kDa heat shock protein, mitochondrial) (Chaperonin 60) (Heat shock protein 60)	HSPD1	8.70634	7.37171	7.75194	7.94333	cellular response to interleukin-7 [GO:0098761]; positive regulation of interferon-alpha production [GO:0032727]; positive regulation of interferon-gamma production [GO:0032729]; positive regulation of T cell activation [GO:0050870]; protein refolding [GO:0042026]; T cell activation [GO:0042110]	chaperonin-containing T-complex [GO:0005832]; mitochondrion [GO:0005739]; plasma membrane [GO:0005886]; secretory granule [GO:0030141]	ATP binding [GO:0005524]; ATP hydrolysis activity [GO:0016887]; isomerase activity [GO:0016853]; lipopolysaccharide binding [GO:0001530]	508560000	23535000	56486000	1	31	28	31	31	28	31	31	28	31	50.213	468	468	0	323.31	66.5	68.2	66.5	1.808e+09	872550000	16403000000	25	228	103;104;106;177;230;415;426	40;55;145;190;217;316;356
Q9MZ16	Q9MZ16	Voltage-dependent anion-selective channel protein 1 (VDAC-1)	VDAC1	7.81442	7.22688	7.73182	7.59104	anion transport [GO:0006820]; apoptotic process [GO:0006915]	membrane [GO:0016020]; membrane raft [GO:0045121]; mitochondrial outer membrane [GO:0005741]; mitochondrial permeability transition pore complex [GO:0005757]; plasma membrane [GO:0005886]	lipid binding [GO:0008289]; nucleotide binding [GO:0000166]; porin activity [GO:0015288]; voltage-gated anion channel activity [GO:0008308]	65226000	16861000	53929000	1	16	13	16	16	13	16	16	13	16	30.726	283	283	0	62.47	67.1	63.3	67.1	1.4709e+09	356500000	1405000000	17	1300	37
F1SMZ6	F1SMZ6	10 kDa chaperonin (10 kDa heat shock protein, mitochondrial) (Chaperonin 10)	HSPE1	8.65455	7.39426	7.70178	7.91686	chaperone cofactor-dependent protein refolding [GO:0051085]	mitochondrial matrix [GO:0005759]	ATP binding [GO:0005524]; ATP hydrolysis activity [GO:0016887]; chaperone binding [GO:0051087]; metal ion binding [GO:0046872]; unfolded protein binding [GO:0051082]	451390000	24789000	50324000	1	9	7	8	9	7	8	9	7	8	10.96	102	102	0	76.403	72.5	66.7	62.7	448790000	230290000	3.8101e+09	8	1017		32
P10668	P10668	Cofilin-1 (Cofilin, non-muscle isoform)	CFL1	8.07711	6.90528	7.64203	7.54147	actin filament depolymerization [GO:0030042]; actin filament fragmentation [GO:0030043]; actin filament organization [GO:0007015]; actin filament severing [GO:0051014]; cell motility [GO:0048870]; cytoskeleton organization [GO:0007010]; establishment of spindle localization [GO:0051293]; positive regulation of embryonic development [GO:0040019]; regulation of cell morphogenesis [GO:0022604]	actin cytoskeleton [GO:0015629]; cytoplasm [GO:0005737]; lamellipodium [GO:0030027]; lamellipodium membrane [GO:0031258]; nuclear matrix [GO:0016363]; ruffle membrane [GO:0032587]	actin filament binding [GO:0051015]	119430000	8040400	43856000	1	7	6	8	7	6	8	6	5	7	18.518	166	166	0	53.503	51.2	39.2	52.4	448420000	84407000	1223500000	10	1221
A0A286ZYL7	A0A286ZYL7	ATP synthase F1 subunit delta	ATP5F1D	7.48392	7.07846	7.53792	7.36677	ATP synthesis coupled proton transport [GO:0015986]	mitochondrial proton-transporting ATP synthase complex, catalytic sector F(1) [GO:0000275]	proton-transporting ATP synthase activity, rotational mechanism [GO:0046933]	30473000	11980000	34508000	1	2	2	2	2	2	2	2	2	2	17.475	168	168	0	24.262	13.7	13.7	13.7	172540000	59900000	152360000	5	77
A0A287A391	A0A287A391	Elongation factor 1-alpha	EEF1A1	7.83431	7.03117	7.52905	7.46484			GTPase activity [GO:0003924]; GTP binding [GO:0005525]; translation elongation factor activity [GO:0003746]	68282000	10744000	33810000	1	17	15	18	17	15	18	15	13	16	47.861	442	442	0	69.625	39.1	31.9	48.4	1189100000	366860000	2190400000	21	96	284	102;155;276;390
A0A287BIL8	A0A287BIL8	78 kDa glucose-regulated protein (Binding-immunoglobulin protein) (Heat shock protein 70 family protein 5) (Heat shock protein family A member 5) (Immunoglobulin heavy chain-binding protein)	HSPA5	8.08657	6.66529	7.48889	7.41358	cellular response to glucose starvation [GO:0042149]; cellular response to interleukin-4 [GO:0071353]; cerebellar Purkinje cell layer development [GO:0021680]; cerebellum structural organization [GO:0021589]; endoplasmic reticulum unfolded protein response [GO:0030968]; ER overload response [GO:0006983]; mainte0ce of protein localization in endoplasmic reticulum [GO:0035437]; negative regulation …	cell surface [GO:0009986]; COP9 signalosome [GO:0008180]; cytosol [GO:0005829]; endoplasmic reticulum chaperone complex [GO:0034663]; endoplasmic reticulum-Golgi intermediate compartment [GO:0005793]; endoplasmic reticulum lumen [GO:0005788]; integral component of endoplasmic reticulum membrane [GO:0030176]; midbody [GO:0030496]; mitochondrion [GO:0005739]; plasma membrane [GO:0005886]	ATP binding [GO:0005524]; ATP hydrolysis activity [GO:0016887]; misfolded protein binding [GO:0051787]; protein domain specific binding [GO:0019904]; ribosome binding [GO:0043022]; ubiquitin protein ligase binding [GO:0031625]	122060000	4626900	30824000	1	29	19	30	28	18	29	28	18	29	73.008	657	657	0	277.37	50.4	33.2	47.3	1220700000	187260000	4974400000	31	340	50;531	151;199;266;335
A0A287AHS0;A0A5G2QEH3	A0A287AHS0	Uncharacterized protein	CALM3	7.61665	7.36756	7.48477	7.48966			calcium ion binding [GO:0005509]	41367000	23311000	30533000	2	6	6	6	6	6	6	6	6	6	16.706	148	148;262	0	26.879	38.5	38.5	38.5	404680000	276180000	507220000	9	180	97	36
A0A286ZKG9	A0A286ZKG9	Peptidyl-prolyl cis-trans isomerase (PPIase) (EC 5.2.1.8)	PPIB	7.72953	6.93354	7.47349	7.37885	bone development [GO:0060348]; chaperone-mediated protein folding [GO:0061077]; neutrophil chemotaxis [GO:0030593]; positive regulation by host of viral genome replication [GO:0044829]; positive regulation of multicellular organism growth [GO:0040018]; protein stabilization [GO:0050821]	endoplasmic reticulum chaperone complex [GO:0034663]; nucleoplasm [GO:0005654]; perinuclear region of cytoplasm [GO:0048471]	cyclosporin A binding [GO:0016018]; peptidyl-prolyl cis-trans isomerase activity [GO:0003755]; RNA polymerase binding [GO:0070063]	53645000	8581000	29750000	1	9	8	9	9	8	9	9	8	9	22.283	202	202	0	20.38	43.6	43.6	43.6	376720000	116400000	744280000	11	11	148	101;140;176
F1S2F6	F1S2F6	Voltage-dependent anion-selective channel protein 2	VDAC2	7.56195	6.99976	7.41074	7.32415	binding of sperm to zona pellucida [GO:0007339]; mitochondrial outer membrane permeabilization [GO:0097345]; negative regulation of intrinsic apoptotic signaling pathway [GO:2001243]; negative regulation of protein polymerization [GO:0032272]	acrosomal vesicle [GO:0001669]; mitochondrial nucleoid [GO:0042645]; mitochondrial outer membrane [GO:0005741]; pore complex [GO:0046930]	ceramide binding [GO:0097001]; cholesterol binding [GO:0015485]; phosphatidylcholine binding [GO:0031210]; porin activity [GO:0015288]; voltage-gated anion channel activity [GO:0008308]	36471000	9994500	25748000	1	8	9	11	8	9	11	8	9	11	31.604	294	294	0	30.663	37.8	37.1	52	536970000	181180000	815780000	16	896	178;179;196
F1RGZ7	F1RGZ7	Outer dense fiber of sperm tails 3	ODF3	7.88627	7.55955	7.31557	7.58713		cytoskeleton [GO:0005856]; outer dense fiber [GO:0001520]		76961000	36270000	20681000	1	2	2	2	2	2	2	2	2	2	27.544	254	254	0	27.516	9.4	9.4	9.4	373340000	654220000	1386400000	18	774		246
A0A5G2RKJ7	A0A5G2RKJ7	Lactadherin	MFGE8	7.02292	7.6858	7.26811	7.32561				10542000	48506000	18540000	1	25	28	19	25	28	19	25	28	19	50.224	452	452	0	323.31	55.1	58.4	41.2	874860000	1.9827e+09	414870000	26	636	94;98;179;185;208;250;253;304;370;379;412;415;416;421;441	200;248;422
A0A287BEN1	A0A287BEN1	Serine protease inhibitor Kazal-type 2 isoform 1	SPINK2	7.60176	8.16814	7.23659	7.66883	acrosome assembly [GO:0001675]; fertilization [GO:0009566]; male germ cell proliferation [GO:0002176]; negative regulation of serine-type endopeptidase activity [GO:1900004]; positive regulation of apoptotic process [GO:0043065]; seminiferous tubule development [GO:0072520]	acrosomal vesicle [GO:0001669]; neuron projection [GO:0043005]	serine-type endopeptidase inhibitor activity [GO:0004867]	39972000	147280000	17242000	1	4	4	4	4	4	4	4	4	4	9.4969	85	85	0	73.437	51.8	51.8	51.8	316910000	2.0614e+09	519180000	5	322		57;68
F1S073	F1S073	Annexin	ANXA2	8.13107	7.17545	7.21917	7.50856		basement membrane [GO:0005604]; extracellular region [GO:0005576]; membrane [GO:0016020]	calcium-dependent phospholipid binding [GO:0005544]; calcium ion binding [GO:0005509]; cytoskeletal protein binding [GO:0008092]; phospholipase inhibitor activity [GO:0004859]	135230000	14978000	16564000	1	19	20	25	19	20	25	19	20	25	34.769	307	307	0	175.43	53.4	57.7	63.5	458630000	431960000	3.7355e+09	22	878		171;217;246;268
A0A286ZND5	A0A286ZND5	Peroxiredoxin-1 (EC 1.11.1.24)	PRDX1	7.84564	6.85203	7.20553	7.30107	cell population proliferation [GO:0008283]; cell redox homeostasis [GO:0045454]; erythrocyte homeostasis [GO:0034101]; hydrogen peroxide catabolic process [GO:0042744]; leukocyte activation [GO:0045321]; natural killer cell activation [GO:0030101]; natural killer cell mediated cytotoxicity [GO:0042267]; regulation of NIK/NF-kappaB signaling [GO:1901222]; regulation of stress-activated MAPK cascad…	cytosol [GO:0005829]; nucleus [GO:0005634]	identical protein binding [GO:0042802]; thioredoxin peroxidase activity [GO:0008379]	70088000	7112700	16052000	1	10	10	11	10	10	11	8	8	8	25.049	224	224	0	13.824	34.4	34.4	37.5	255250000	118190000	1118200000	14	28		46
Q29092	Q29092	Endoplasmin (94 kDa glucose-regulated protein) (GRP-94) (98 kDa protein kinase) (PPK 98) (ppk98) (Heat shock protein 90 kDa beta member 1) (gp96 homolog)	HSP90B1	7.74723	6.3782	7.19393	7.10645	protein folding [GO:0006457]; ubiquitin-dependent ERAD pathway [GO:0030433]	endoplasmic reticulum [GO:0005783]; melanosome [GO:0042470]; perinuclear region of cytoplasm [GO:0048471]; sarcoplasmic reticulum lumen [GO:0033018]	ATP binding [GO:0005524]; ATP hydrolysis activity [GO:0016887]; unfolded protein binding [GO:0051082]	55877000	2388900	15629000	1	26	14	29	25	13	28	25	13	28	92.47	804	804	0	83.394	35.9	19.4	39.8	782290000	113240000	3.1629e+09	40	1263	91;107	154;293;336;425;426;541;622
F1RYZ0	F1RYZ0	60S acidic ribosomal protein P2	RPLP2	7.41348	6.41476	7.17667	7.00164	cytoplasmic translational elongation [GO:0002182]	cytosolic large ribosomal subunit [GO:0022625]	structural constituent of ribosome [GO:0003735]	25911000	2598700	15020000	1	3	2	3	3	2	3	3	2	3	11.622	114	114	0	59.82	31.6	24.6	31.6	147430000	32652000	320500000	5	870	47
A0A5G2QGK1;CON__ENSEMBL:ENSBTAP00000025008	A0A5G2QGK1	Tubulin beta chain	TUBB4B	7.13242	7.03149	7.07551	7.07981	microtubule-based process [GO:0007017]	cytoplasm [GO:0005737]; microtubule [GO:0005874]	GTPase activity [GO:0003924]; GTP binding [GO:0005525]; structural constituent of cytoskeleton [GO:0005200]	13565000	10752000	11899000	2	21	17	21	21	17	21	21	17	21	49.749	449	449;536	0	323.31	51.9	44.8	58.8	459970000	419390000	716510000	21	449	14;52;165;256;347;348	1;73;164;257;267;293;299;300;321;323;330;363;388
F1RK98	F1RK98	Tubulin alpha chain	LOC100155138	7.07504	6.75492	7.07353	6.96783	microtubule cytoskeleton organization [GO:0000226]; mitotic cell cycle [GO:0000278]	cytoplasm [GO:0005737]; microtubule [GO:0005874]	GTPase activity [GO:0003924]; GTP binding [GO:0005525]; structural constituent of cytoskeleton [GO:0005200]	11886000	5687500	11845000	1	14	13	15	14	13	15	14	13	15	49.959	450	450	0	323.31	41.3	35.6	43.1	302840000	189660000	311790000	21	792	50;101;102;216;226	313;317;377;398
P28491	P28491	Calreticulin (CRP55) (Calregulin) (Endoplasmic reticulum resident protein 60) (ERp60) (HACBP)	CALR	7.39794	6.09889	7.04587	6.84757	cellular senescence [GO:0090398]; cortical actin cytoskeleton organization [GO:0030866]; negative regulation of intracellular steroid hormone receptor signaling pathway [GO:0033144]; negative regulation of neuron differentiation [GO:0045665]; negative regulation of retinoic acid receptor signaling pathway [GO:0048387]; negative regulation of transcription by RNA polymerase II [GO:0000122]; negati…	cortical granule [GO:0060473]; cytolytic granule [GO:0044194]; cytosol [GO:0005829]; endoplasmic reticulum membrane [GO:0005789]; endoplasmic reticulum quality control compartment [GO:0044322]; external side of plasma membrane [GO:0009897]; extracellular space [GO:0005615]; MHC class I peptide loading complex [GO:0042824]; nuclear envelope [GO:0005635]; perinuclear region of cytoplasm [GO:0048471…	androgen receptor binding [GO:0050681]; calcium ion binding [GO:0005509]; carbohydrate binding [GO:0030246]; integrin binding [GO:0005178]; mRNA binding [GO:0003729]; ubiquitin protein ligase binding [GO:0031625]; unfolded protein binding [GO:0051082]	25000000	1255700	11114000	1	7	7	9	7	7	9	7	7	9	48.287	417	417	0	22.489	22.1	22.1	28.1	373550000	59636000	1392100000	22	1227
O02705	O02705	Heat shock protein HSP 90-alpha (EC 3.6.4.10)	HSP90AA1	7.23325	6.16729	7.03651	6.81235	activation of innate immune response [GO:0002218]; cellular response to heat [GO:0034605]; cellular response to virus [GO:0098586]; positive regulation of defense response to virus by host [GO:0002230]; positive regulation of interferon-beta production [GO:0032728]; positive regulation of nitric oxide biosynthetic process [GO:0045429]; protein folding [GO:0006457]; protein stabilization [GO:00508…	cytoplasm [GO:0005737]; cytosol [GO:0005829]; melanosome [GO:0042470]; mitochondrion [GO:0005739]; myelin sheath [GO:0043209]; neuronal cell body [GO:0043025]; nucleus [GO:0005634]; perinuclear region of cytoplasm [GO:0048471]; plasma membrane [GO:0005886]; protein-containing complex [GO:0032991]	ATP binding [GO:0005524]; ATP hydrolysis activity [GO:0016887]; disordered domain specific binding [GO:0097718]; nitric-oxide synthase regulator activity [GO:0030235]; TPR domain binding [GO:0030911]; unfolded protein binding [GO:0051082]	17110000	1469900	10877000	1	21	7	25	21	7	25	11	2	15	84.774	733	733	0	237.62	31.8	9.7	36.6	475880000	50039000	847720000	33	1202	105	475;626
P62936	P62936	Peptidyl-prolyl cis-trans isomerase A (PPIase A) (EC 5.2.1.8) (Cyclophilin A) (Cyclosporin A-binding protein) (Rotamase A) [Cleaved into: Peptidyl-prolyl cis-trans isomerase A, N-terminally processed]	PPIA	7.4087	6.46662	7.02313	6.96615	activation of protein kinase B activity [GO:0032148]; apoptotic process [GO:0006915]; cell adhesion molecule production [GO:0060352]; cellular response to oxidative stress [GO:0034599]; endothelial cell activation [GO:0042118]; leukocyte chemotaxis [GO:0030595]; negative regulation of oxidative stress-induced intrinsic apoptotic signaling pathway [GO:1902176]; negative regulation of protein K48-l…	cytoplasm [GO:0005737]; cytosol [GO:0005829]; extracellular region [GO:0005576]; intracellular membrane-bounded organelle [GO:0043231]; nucleus [GO:0005634]	cyclosporin A binding [GO:0016018]; heparan sulfate binding [GO:1904399]; integrin binding [GO:0005178]; peptidyl-prolyl cis-trans isomerase activity [GO:0003755]	25627000	2928300	10547000	1	4	4	6	4	4	6	4	4	6	17.869	164	164	0	9.7845	21.3	29.3	36.6	105470000	29283000	272170000	10	1240		1
A0A287A1V5;A0A286ZWI1	A0A287A1V5	Fructose-bisphosphate aldolase (EC 4.1.2.13)	ALDOA	7.60902	6.90194	7.02197	7.17764	fructose 1,6-bisphosphate metabolic process [GO:0030388]; glycolytic process [GO:0006096]	cytosol [GO:0005829]	fructose-bisphosphate aldolase activity [GO:0004332]	40646000	7978800	10519000	2	13	11	15	13	11	15	13	11	15	55.384	510	510;364	0	63.732	23.5	17.1	30	607000000	419310000	3.6085e+09	30	89		285
F1SFZ4	F1SFZ4	Leucine zipper protein 2	LUZP2	6.86585	7.28396	7.01845	7.05609				7342600	19229000	10434000	1	15	14	11	15	14	11	15	14	11	38.529	334	334	0	323.31	36.2	39.8	27.8	272620000	554140000	203530000	19	980	51;83;84;164;177;214;231;250	136;288
F1RPS8	F1RPS8	ATP synthase subunit alpha	ATP5F1A	7.98922	7.03543	7.00022	7.34162		proton-transporting ATP synthase complex, catalytic core F(1) [GO:0045261]	ATP binding [GO:0005524]; proton-transporting ATP synthase activity, rotational mechanism [GO:0046933]	97549000	10850000	10005000	1	29	28	29	29	28	29	29	28	29	58.254	539	539	0	228.12	50.5	48.8	50.5	397490000	430530000	3.3044e+09	30	822	142	81;91;175;255;310;419
F1RGJ3	F1RGJ3	75 kDa glucose-regulated protein (Heat shock 70 kDa protein 9) (Stress-70 protein, mitochondrial)	HSPA9	8.18549	6.63049	6.99239	7.26946	protein folding [GO:0006457]		ATP binding [GO:0005524]; ATP hydrolysis activity [GO:0016887]; unfolded protein binding [GO:0051082]	153280000	4270600	9826400	1	32	24	33	32	24	33	32	24	33	70.122	644	644	0	323.31	54.3	40.5	53.9	421960000	215520000	6.2515e+09	36	771	45;79;80;114;153;163;233	35;68;137;139;268;354;526;549;561;615
F1SQZ0	F1SQZ0	Phosphoinositide phospholipase C (EC 3.1.4.11)	PLCZ1	6.82148	7.46782	6.98086	7.09005	calcium ion transport [GO:0006816]; lipid catabolic process [GO:0016042]; phosphatidylinositol-mediated signaling [GO:0048015]; positive regulation of cytosolic calcium ion concentration involved in egg activation [GO:0060470]	cytosol [GO:0005829]; nucleolus [GO:0005730]; nucleoplasm [GO:0005654]; nucleus [GO:0005634]; perinuclear region of cytoplasm [GO:0048471]; pronucleus [GO:0045120]; sperm head [GO:0061827]	phosphatidylinositol-3-phosphate binding [GO:0032266]; phosphatidylinositol-4,5-bisphosphate binding [GO:0005546]; phosphatidylinositol-5-phosphate binding [GO:0010314]; phosphatidylinositol phospholipase C activity [GO:0004435]	6629500	29364000	9568800	1	15	16	11	15	16	11	15	16	11	74.095	639	639	0	323.31	25.7	26.8	20.3	271330000	820520000	177810000	24	1039	406;481;508	9;129;551
A0A5G2QE15	A0A5G2QE15	Zona pellucida-binding protein 1	ZPBP	6.89935	7.4775	6.96551	7.11412	binding of sperm to zona pellucida [GO:0007339]	extracellular region [GO:0005576]		7931400	30026000	9236600	1	16	19	15	16	19	15	16	19	15	39.277	340	340	0	323.31	50.9	57.9	49.4	262510000	863800000	222520000	20	437	47;57;82;172;260;318;329	65;297
A0A5G2QGB1	A0A5G2QGB1	Uncharacterized protein	HADHB	6.67446	6.65031	6.94975	6.75817			acyltransferase activity, transferring groups other than amino-acyl groups [GO:0016747]	4725600	4470000	8907300	1	19	12	11	19	12	11	19	12	11	49.432	458	458	0	86.739	49.8	27.9	28.8	336270000	144850000	129740000	25	445	263	387
A0A480WPU1	A0A480WPU1	2-phospho-D-glycerate hydro-lyase (EC 4.2.1.11)	ENO1	7.50769	6.39134	6.93645	6.94516	glycolytic process [GO:0006096]	phosphopyruvate hydratase complex [GO:0000015]	magnesium ion binding [GO:0000287]; phosphopyruvate hydratase activity [GO:0004634]	32188000	2462300	8638700	1	14	8	11	14	8	11	10	7	8	47.287	434	434	0	323.31	39.6	21.9	32.9	238760000	65104000	892160000	22	406	363	94;97;165;169;244;368
A0A287A9T4	A0A287A9T4	HATPase_c domain-containing protein	HSP90AB1	7.09195	5.87809	6.92854	6.63286	protein folding [GO:0006457]	melanosome [GO:0042470]	ATP binding [GO:0005524]; ATP hydrolysis activity [GO:0016887]; unfolded protein binding [GO:0051082]	12358000	755240	8482900	1	22	11	25	12	6	15	11	5	14	81.42	709	709	0	59.214	33.9	15.7	38.5	341170000	30227000	641970000	34	133	46;100		226;255
I3LPE2	I3LPE2	Tubulin polymerization promoting protein family member 2	TPPP2	6.75475	6.7359	6.92811	6.80625	positive regulation of protein polymerization [GO:0032273]; regulation of flagellated sperm motility [GO:1901317]	cytosol [GO:0005829]; sperm flagellum [GO:0036126]	tubulin binding [GO:0015631]	5685300	5443800	8474500	1	6	3	5	6	3	5	6	3	5	18.539	171	171	0	302.42	46.8	21.1	32.2	87200000	54438000	56853000	10	1156	26;152	25;44;74;98
A0A5G2QR95	A0A5G2QR95	60S ribosomal protein L18	RPL18	6.88584	6.19948	6.92023	6.66852	translation [GO:0006412]	ribosome [GO:0005840]; rough endoplasmic reticulum [GO:0005791]	structural constituent of ribosome [GO:0003735]	7688500	1583000	8322100	1	4	2	2	4	2	2	4	2	2	15.582	133	133	0	9.2018	30.1	15.8	15.8	98022000	19909000	75522000	5	506
F6QA08	F6QA08	Protein disulfide-isomerase (EC 5.3.4.1)	PDIA3	7.20531	5.81463	6.9174	6.64578	cellular response to interleukin-7 [GO:0098761]; peptide antigen assembly with MHC class I protein complex [GO:0002502]; positive regulation of extrinsic apoptotic signaling pathway [GO:2001238]; protein folding [GO:0006457]; response to endoplasmic reticulum stress [GO:0034976]	cell surface [GO:0009986]; endoplasmic reticulum [GO:0005783]; endoplasmic reticulum lumen [GO:0005788]; extracellular space [GO:0005615]; Tapasin-ERp57 complex [GO:0061779]	identical protein binding [GO:0042802]; protein disulfide isomerase activity [GO:0003756]; protein-disulfide reductase activity [GO:0015035]	16044000	652570	8267900	1	16	7	18	16	7	18	16	7	18	56.729	504	504	0	33.066	35.1	19.8	41.7	406460000	35644000	925260000	30	1084		283;284;337;433
A0A5G2R3N7	A0A5G2R3N7	Complex I-49kD (NADH dehydrogenase [ubiquinone] iron-sulfur protein 2, mitochondrial) (NADH-ubiquinone oxidoreductase 49 kDa subunit)	NDUFS2	6.337	5.96458	6.91524	6.40561		respirasome [GO:0070469]	4 iron, 4 sulfur cluster binding [GO:0051539]; NAD binding [GO:0051287]; oxidoreductase activity, acting on NAD(P)H [GO:0016651]; quinone binding [GO:0048038]	2172700	921670	8227000	1	2	2	4	2	2	4	2	2	4	52.886	466	466	0	50.132	3.6	4.5	8.4	213900000	23963000	67086000	26	569	267	102;108;213;264;378
P82460	P82460	Thioredoxin (Trx)	TXN	7.78762	7.37537	6.90724	7.35674	glycerol ether metabolic process [GO:0006662]; positive regulation of DNA binding [GO:0043388]; response to radiation [GO:0009314]	cytoplasm [GO:0005737]; extracellular region [GO:0005576]; nucleus [GO:0005634]	protein-disulfide reductase activity [GO:0015035]	61323000	23734000	8076800	1	4	4	4	4	4	4	4	4	4	11.828	105	105	0	11.951	40	40	40	111360000	328240000	848760000	7	1251		74
I3LK18	I3LK18	Polycystin 2 like 2, transient receptor potential cation channel	PKD2L2	6.64191	6.43648	6.90483	6.66107	detection of mechanical stimulus [GO:0050982]	integral component of membrane [GO:0016021]; membrane [GO:0016020]	calcium channel activity [GO:0005262]; calcium ion binding [GO:0005509]	4384400	2732000	8032200	1	12	12	10	12	12	10	12	12	10	74.073	625	625	0	82.587	22.7	21.3	18.9	292010000	84560000	137660000	24	1136		61
A0A5G2R9A9;CON__P02584	A0A5G2R9A9;CON__P02584	Profilin	PFN1	6.96484	5.8585	6.86727	6.56354	actin cytoskeleton organization [GO:0030036]		actin binding [GO:0003779]	9222300	721930	7366700	2	3	2	3	3	2	3	3	2	3	19.199	181	181;140	0	4.2232	19.9	13.3	19.9	73667000	7219300	92223000	10	597
F1RRA6	F1RRA6	ADP/ATP translocase (ADP,ATP carrier protein)	SLC25A31	7.55517	6.84137	6.86182	7.08612	male meiosis I [GO:0007141]; mitochondrial ADP transmembrane transport [GO:0140021]; mitochondrial ATP transmembrane transport [GO:1990544]; regulation of mitochondrial membrane permeability [GO:0046902]; spermatogenesis [GO:0007283]	mitochondrial inner membrane [GO:0005743]; mitochondrial permeability transition pore complex [GO:0005757]	ATP:ADP antiporter activity [GO:0005471]	35906000	6940200	7274800	1	12	11	10	12	11	10	8	7	6	35.714	323	323	0	69.312	33.1	28.5	27.2	183730000	169390000	932880000	22	834	104	116;254;255;256
F1SLC2	F1SLC2	Mitochondrial import receptor subunit TOM22 homolog (Translocase of outer membrane 22 kDa subunit homolog)	TOMM22	6.99208	6.36122	6.85181	6.73504	intracellular protein transport [GO:0006886]	integral component of membrane [GO:0016021]; mitochondrial outer membrane [GO:0005741]		9819400	2297300	7109100	1	2	2	2	2	2	2	2	2	2	15.351	141	141	0	6.3403	19.9	19.9	19.9	49764000	16081000	68736000	7	1010		107
A0A287BHA1	A0A287BHA1	Radixin	RDX	6.70439	6.61032	6.84469	6.7198		cytoplasm [GO:0005737]; cytoskeleton [GO:0005856]; microvillus [GO:0005902]; plasma membrane [GO:0005886]	actin binding [GO:0003779]	5062800	4076800	6993400	1	13	10	13	13	10	13	10	8	9	67.758	576	576	0	23.728	20.8	14.8	19.1	300920000	187970000	300330000	31	334
K7GLT8	K7GLT8	ATP synthase subunit beta (EC 7.1.2.2)	ATP5F1B	7.89642	6.83459	6.82954	7.18685	mitochondrial ATP synthesis coupled proton transport [GO:0042776]	mitochondrial proton-transporting ATP synthase complex [GO:0005753]; proton-transporting ATP synthase complex, catalytic core F(1) [GO:0045261]	ATP binding [GO:0005524]; proton-transporting ATPase activity, rotational mechanism [GO:0046961]; proton-transporting ATP synthase activity, rotational mechanism [GO:0046933]	78781000	6832600	6753600	1	14	17	18	14	17	18	14	17	18	60.83	570	570	0	233.15	31.1	37.2	40.9	300690000	394110000	3.1763e+09	29	1183	263	155;187;259;292;314;381;384;450
F2Z513	F2Z513	Cilia-and flagella-associated protein 20 (Transmembrane and TPR repeat-containing protein 3)	CFAP20	6.61768	6.79592	6.81767	6.74376	cilium assembly [GO:0060271]; positive regulation of cell motility [GO:2000147]; positive regulation of feeding behavior [GO:2000253]; protein polyglutamylation [GO:0018095]; regulation of cilium beat frequency involved in ciliary motility [GO:0060296]	centriole [GO:0005814]; ciliary basal body [GO:0036064]; integral component of membrane [GO:0016021]; motile cilium [GO:0031514]; nucleoplasm [GO:0005654]		4146500	6250600	6571600	1	8	8	6	8	8	6	8	8	6	22.748	193	193	0	21.196	43.5	38.3	35.2	86021000	81091000	52284000	12	1064
A0A5G2QN26	A0A5G2QN26	Uncharacterized protein	RAP1B	7.05169	6.25583	6.80408	6.70387	signal transduction [GO:0007165]	membrane [GO:0016020]	GTPase activity [GO:0003924]; GTP binding [GO:0005525]	11264000	1802300	6369100	1	3	3	3	3	3	3	3	3	3	15.467	136	136	0	5.0901	27.2	27.2	27.2	56531000	15817000	95184000	6	491
A0A286ZMB2	A0A286ZMB2	Folate gamma-glutamyl hydrolase (EC 3.4.19.9)	GGH	7.12372	6.79402	6.78634	6.90136		extracellular space [GO:0005615]	gamma-glutamyl-peptidase activity [GO:0034722]	13296000	6223300	6114200	1	11	11	8	11	11	8	11	11	8	35.428	318	318	0	192.14	33.6	32.4	28	200070000	191130000	344670000	16	25	91;263;282	40
F1RWE4	F1RWE4	Lysozyme (EC 3.2.1.17)	LOC100517051	6.84691	7.26472	6.78357	6.96507			lysozyme activity [GO:0003796]	7029200	18396000	6075300	1	2	3	3	2	3	3	2	3	3	16.91	148	148	0	28.067	23.6	28.4	28.4	97601000	446630000	91976000	4	858		123
A5A8V7	A5A8V7	Heat shock 70 kDa protein 1-like (Heat shock 70 kDa protein 1L)	HSPA1L	7.05641	6.49798	6.77163	6.77534	binding of sperm to zona pellucida [GO:0007339]; cellular response to unfolded protein [GO:0034620]; chaperone cofactor-dependent protein refolding [GO:0051085]; positive regulation of protein targeting to mitochondrion [GO:1903955]; protein refolding [GO:0042026]; vesicle-mediated transport [GO:0016192]	cell body [GO:0044297]; COP9 signalosome [GO:0008180]; cytoplasm [GO:0005737]; cytosol [GO:0005829]; nucleus [GO:0005634]; plasma membrane [GO:0005886]; zona pellucida receptor complex [GO:0002199]	ATP binding [GO:0005524]; ATP hydrolysis activity [GO:0016887]; heat shock protein binding [GO:0031072]; misfolded protein binding [GO:0051787]; protein folding chaperone [GO:0044183]; ubiquitin protein ligase binding [GO:0031625]; unfolded protein binding [GO:0051082]	11387000	3147600	5910600	1	22	16	13	22	16	13	12	9	3	70.343	641	641	0	323.31	42.1	31.7	22.3	252850000	130690000	487010000	35	653	59;60;64;66;67;170;357;419;455;456;507;542;550	63;89;106;124;520;551	513;556
F1S8J6	F1S8J6	RAB2B, member RAS oncogene family (Ras-related protein Rab-2B isoform 1)	RAB2B	6.27926	6.56726	6.77045	6.53899		Golgi apparatus [GO:0005794]; Golgi membrane [GO:0000139]	GTPase activity [GO:0003924]; GTP binding [GO:0005525]	1902200	3692000	5894600	1	9	8	7	9	8	7	3	2	2	24.236	216	216	0	251.38	55.1	39.8	35.2	146220000	73928000	49096000	15	932	183	47;112;115;146
P80964	P80964	Seminal plasma protein pB1 (Protein DQH) (pAIF-1)		6.45548	7.16394	6.75748	6.7923	single fertilization [GO:0007338]; sperm capacitation [GO:0048240]	cell surface [GO:0009986]; extracellular space [GO:0005615]	heparin binding [GO:0008201]	2854200	14586000	5721100	1	9	9	4	9	9	4	9	9	4	15.372	130	130	0	17.754	46.2	46.2	30.8	105230000	229340000	22833000	8	1250	120
F2Z4Z8	F2Z4Z8	G protein subunit beta 2	GNB2	6.8661	6.61037	6.74278	6.73975	G protein-coupled receptor signaling pathway [GO:0007186]	cytoplasm [GO:0005737]; heterotrimeric G-protein complex [GO:0005834]; perinuclear region of cytoplasm [GO:0048471]	GTPase binding [GO:0051020]; protein-containing complex binding [GO:0044877]; signaling receptor complex adaptor activity [GO:0030159]	7346900	4077300	5530700	1	5	4	6	5	4	6	2	2	2	37.331	340	340	0	7.9733	16.8	13.5	23.5	78707000	59181000	109440000	13	1062
F1SB42	F1SB42	Ezrin	EZR	6.66157	6.59987	6.73426	6.66523	actin cytoskeleton reorganization [GO:0031532]; actin filament bundle assembly [GO:0051017]; astral microtubule organization [GO:0030953]; cellular response to cAMP [GO:0071320]; cortical microtubule organization [GO:0043622]; establishment of centrosome localization [GO:0051660]; establishment of endothelial barrier [GO:0061028]; establishment or mainte0ce of apical/basal cell polarity [GO:00350…	actin filament [GO:0005884]; adherens junction [GO:0005912]; apical part of cell [GO:0045177]; brush border [GO:0005903]; ciliary basal body [GO:0036064]; cytoplasmic side of apical plasma membrane [GO:0098592]; cytosol [GO:0005829]; endosome [GO:0005768]; extrinsic component of membrane [GO:0019898]; fibrillar center [GO:0001650]; filopodium [GO:0030175]; focal adhesion [GO:0005925]; immunologic…	actin binding [GO:0003779]; actin filament binding [GO:0051015]; ATPase binding [GO:0051117]; cell adhesion molecule binding [GO:0050839]; disordered domain specific binding [GO:0097718]; identical protein binding [GO:0042802]; microtubule binding [GO:0008017]; protein C-terminus binding [GO:0008022]; protein kinase A catalytic subunit binding [GO:0034236]; protein kinase A regulatory subunit bin…	4587400	3979900	5423200	1	12	10	15	9	8	11	9	8	11	64.953	562	562	0	20.262	21.2	19	20.3	406770000	313500000	1080800000	33	947		12;200
A0A287AND7;A0A287A808	A0A287AND7	Cytochrome c oxidase subunit	COX6B2	6.67489	6.72569	6.72858	6.70972		mitochondrial crista [GO:0030061]; mitochondrion [GO:0005739]; respiratory chain complex IV [GO:0045277]		4730300	5317300	5352800	2	3	5	3	3	5	3	3	5	3	10.511	88	88;86	0	88.173	25	46.6	30.7	51857000	77431000	38709000	7	210	31	1;80
A0A480PD02	A0A480PD02	Non-specific serine/threonine protein kinase (EC 2.7.11.1)	CSNK2A1	6.46676	6.65912	6.72744	6.61777			ATP binding [GO:0005524]; protein serine/threonine kinase activity [GO:0004674]	2929300	4561600	5338800	1	13	10	11	13	10	11	13	10	11	45.143	391	391	0	50.679	40.4	33.2	35	202330000	284880000	115400000	18	396
A1XQT2	A1XQT2	Cytochrome c oxidase subunit 6C (Cytochrome c oxidase polypeptide VIc)	COX6C	7.55318	6.30438	6.71888	6.85881	oxidative phosphorylation [GO:0006119]	integral component of membrane [GO:0016021]; mitochondrial inner membrane [GO:0005743]		35742000	2015500	5234600	1	4	2	4	4	2	4	4	2	4	8.8001	76	76	0	196.7	30.3	19.7	43.4	26173000	10077000	178710000	5	652	56	11;60;66
Q5S1U1	Q5S1U1	Heat shock protein beta-1 (HspB1) (Heat shock 27 kDa protein) (HSP 27)	HSPB1	6.41649	6.38398	6.7063	6.50226	anterograde axonal protein transport [GO:0099641]; chaperone-mediated protein folding [GO:0061077]; regulation of protein phosphorylation [GO:0001932]	axon cytoplasm [GO:1904115]; cytoplasm [GO:0005737]; nucleus [GO:0005634]; spindle [GO:0005819]	identical protein binding [GO:0042802]; protein folding chaperone [GO:0044183]; protein homodimerization activity [GO:0042803]	2609100	2420900	5085100	1	2	2	2	2	2	2	2	2	2	22.941	207	207	0	3.6951	10.6	10.6	10.6	92065000	38441000	40536000	13	1284
F2Z543	F2Z543	Prohibitin	PHB	7.71997	6.24795	6.70385	6.89059	activation of phospholipase C activity [GO:0007202]; activation of protein kinase C activity [GO:1990051]; antiviral innate immune response [GO:0140374]; B cell activation [GO:0042113]; CD40 signaling pathway [GO:0023035]; cellular response to interleukin-6 [GO:0071354]; DNA biosynthetic process [GO:0071897]; histone deacetylation [GO:0016575]; mitochondrion organization [GO:0007005]; modulation …	cell surface [GO:0009986]; early endosome [GO:0005769]; integral component of plasma membrane [GO:0005887]; mitochondrial prohibitin complex [GO:0035632]; mitochondrion [GO:0005739]; nucleoplasm [GO:0005654]	complement component C3a binding [GO:0001850]; complement component C3b binding [GO:0001851]; histone deacetylase binding [GO:0042826]; proteinase activated receptor binding [GO:0031871]; protein C-terminus binding [GO:0008022]; protein heterodimerization activity [GO:0046982]; transcription corepressor activity [GO:0003714]	52477000	1769900	5056500	1	11	9	15	11	9	15	11	9	15	29.804	272	272	0	31.601	44.9	41.9	59.6	114570000	53693000	1160100000	18	1066
P00346	P00346	Malate dehydrogenase, mitochondrial (EC 1.1.1.37)	MDH2	7.54321	6.49063	6.699	6.91095	aerobic respiration [GO:0009060]; carbohydrate metabolic process [GO:0005975]; malate metabolic process [GO:0006108]; tricarboxylic acid cycle [GO:0006099]	cytoplasm [GO:0005737]; mitochondrial matrix [GO:0005759]; mitochondrion [GO:0005739]	chaperone binding [GO:0051087]; L-malate dehydrogenase activity [GO:0030060]; protein homodimerization activity [GO:0042803]	34931000	3094800	5000300	1	12	11	11	12	11	11	12	11	11	35.484	338	338	0	263.1	44.7	38.8	44.1	107130000	72515000	716060000	20	1209	46;178;267;336	251;266;315;337
Q29554	Q29554	Trifunctional enzyme subunit alpha, mitochondrial (78 kDa gastrin-binding protein) (Monolysocardiolipin acyltransferase) (EC 2.3.1.-) (TP-alpha) [Includes: Long-chain enoyl-CoA hydratase (EC 4.2.1.17); Long chain 3-hydroxyacyl-CoA dehydrogenase (EC 1.1.1.211)]	HADHA	6.51176	6.19659	6.69222	6.46686	cardiolipin acyl-chain remodeling [GO:0035965]; fatty acid beta-oxidation [GO:0006635]; response to insulin [GO:0032868]	mitochondrial fatty acid beta-oxidation multienzyme complex [GO:0016507]; mitochondrial inner membrane [GO:0005743]; mitochondrial nucleoid [GO:0042645]; mitochondrion [GO:0005739]	enoyl-CoA hydratase activity [GO:0004300]; long-chain-3-hydroxyacyl-CoA dehydrogenase activity [GO:0016509]; NAD+ binding [GO:0070403]; transferase activity [GO:0016740]	3249100	1572500	4922900	1	28	17	18	28	17	18	28	17	18	83.106	763	763	0	189.65	43.4	29.4	33.6	331740000	129100000	194410000	40	1268	615;645;649	191;200;201;273;332;340;372;443;497;506;554;555
A0A5G2QFP8	A0A5G2QFP8	Isoprenylcysteine carboxyl methyltransferase	ICMT	7.08696	6.25845	6.68869	6.67803	translation [GO:0006412]	cytoplasm [GO:0005737]; ribosome [GO:0005840]	structural constituent of ribosome [GO:0003735]	12217000	1813200	4883000	1	3	2	3	3	2	3	3	2	3	14.431	125	125	0	2.4787	21.6	16.8	21.6	25122000	8186100	70903000	4	442
F1SN46	F1SN46	Chromosome 1 C15orf48 homolog	C1H15orf48	5.9568	6.74626	6.67526	6.45944	response to bacterium [GO:0009617]	mitochondrial respiratory chain complex IV [GO:0005751]; nucleus [GO:0005634]		905310	5575200	4734300	1	3	4	3	3	4	3	3	4	3	10.892	97	97	0	15.12	24.7	32	23.7	49158000	49771000	17318000	6	1018
A0A287A8T0	A0A287A8T0	Ribosomal protein L7	RPL7	6.51609	6.30653	6.6708	6.49781	maturation of LSU-rRNA from tricistronic rRNA transcript (SSU-rRNA, 5.8S rRNA, LSU-rRNA) [GO:0000463]	cytosolic large ribosomal subunit [GO:0022625]; postsynaptic density [GO:0014069]	DNA binding [GO:0003677]; identical protein binding [GO:0042802]; mRNA binding [GO:0003729]; RNA binding [GO:0003723]; structural constituent of ribosome [GO:0003735]	3281600	2025500	4686000	1	6	2	6	6	2	6	6	2	6	29.251	249	249	0	19.197	27.7	10.8	27.7	266620000	71628000	902580000	11	122
A0A287B4G4	A0A287B4G4	Rac family small GTPase 1	RAC1	6.74274	6.56691	6.66565	6.65843	actin filament organization [GO:0007015]; cell projection assembly [GO:0030031]; cortical cytoskeleton organization [GO:0030865]; engulfment of apoptotic cell [GO:0043652]; establishment or mainte0ce of cell polarity [GO:0007163]; motor neuron axon guidance [GO:0008045]; Rac protein signal transduction [GO:0016601]; regulation of actin cytoskeleton organization [GO:0032956]; regulation of cell sh…	cell cortex [GO:0005938]; cell projection [GO:0042995]; cytoplasmic vesicle [GO:0031410]; cytoskeleton [GO:0005856]; dendritic spine [GO:0043197]; plasma membrane [GO:0005886]	GTPase activity [GO:0003924]; GTP binding [GO:0005525]; protein kinase binding [GO:0019901]	5530200	3689000	4630700	1	2	2	5	2	2	5	2	2	5	21.104	184	184	0	7.1258	11.4	11.4	28.8	50996000	56341000	174860000	9	271		137
F1RR78	F1RR78	Spectrin alpha, non-erythrocytic 1	SPTAN1	5.95244	6.42757	6.65421	6.34474	actin filament capping [GO:0051693]	cell cortex [GO:0005938]; cytoskeleton [GO:0005856]	actin binding [GO:0003779]; calcium ion binding [GO:0005509]; calmodulin binding [GO:0005516]	896270	2676500	4510300	1	54	36	36	54	36	36	54	36	36	266.79	2321	2321	0	104.1	27	19	17.1	1407100000	744250000	313400000	133	833	2165	552;1580;2153;2179;2180
Q3ZD69	Q3ZD69	Prelamin-A/C [Cleaved into: Lamin-A/C]	LMNA	6.39664	6.80988	6.63462	6.61371	DNA double-strand break attachment to nuclear envelope [GO:1990683]; negative regulation of cardiac muscle hypertrophy in response to stress [GO:1903243]; positive regulation of cell aging [GO:0090343]; protein localization to nucleus [GO:0034504]	intermediate filament [GO:0005882]; nuclear envelope [GO:0005635]; nuclear lamina [GO:0005652]; nuclear matrix [GO:0016363]; nucleoplasm [GO:0005654]; nucleus [GO:0005634]; site of double-strand break [GO:0035861]		2492500	6454700	4311400	1	25	25	20	25	25	20	24	24	19	74.218	664	664	0	41.354	35.7	34.9	28	268210000	373750000	140950000	41	1278		464
Q29380	Q29380	Voltage-dependent anion-selective channel protein 3 (VDAC-3) (Outer mitochondrial membrane protein porin 3)	VDAC3	6.88622	6.37873	6.63178	6.63224	regulation of cilium assembly [GO:1902017]	membrane [GO:0016020]; mitochondrial outer membrane [GO:0005741]; pore complex [GO:0046930]	nucleotide binding [GO:0000166]; porin activity [GO:0015288]; voltage-gated anion channel activity [GO:0008308]	7695200	2391800	4283300	1	6	5	6	6	5	6	6	5	6	30.577	283	283	0	11.983	33.2	25.1	33.2	109900000	51098000	290910000	14	1265		26
A0A5G2QVS4	A0A5G2QVS4	Hyaluronidase (EC 3.2.1.35)	SPAM1	6.65113	6.85409	6.63045	6.71189	carbohydrate metabolic process [GO:0005975]; fusion of sperm to egg plasma membrane involved in single fertilization [GO:0007342]	plasma membrane [GO:0005886]	hyalurononglucosaminidase activity [GO:0004415]	4478500	7146500	4270200	1	13	15	12	13	15	12	13	15	12	52.979	463	463	0	323.31	25.7	30.2	29.8	199970000	320500000	189430000	25	530	111;116;121;246;266;293;402;410	135;200;345
A0A287BQV2	A0A287BQV2	Actinin alpha 4	ACTN4	5.73619	5.96584	6.62025	6.10743			actin binding [GO:0003779]; calcium ion binding [GO:0005509]	544740	924360	4171100	1	22	16	18	22	16	18	20	15	17	101.12	877	877	0	56.397	30.8	19.6	24.9	752470000	161300000	201070000	52	377		85;229;350;738
A0A287A9I8	A0A287A9I8	ATP synthase subunit gamma	ATP5F1C	6.8644	5.59556	6.60682	6.35559	ATP synthesis coupled proton transport [GO:0015986]	mitochondrial proton-transporting ATP synthase complex, catalytic sector F(1) [GO:0000275]	proton-transporting ATP synthase activity, rotational mechanism [GO:0046933]	7318100	394060	4044100	1	7	3	3	7	3	3	7	3	3	30.337	274	274	0	95.502	27.7	12	10.6	66981000	5516800	102450000	14	131
A0A5G2QN66	A0A5G2QN66	Protein disulfide-isomerase (EC 5.3.4.1)	P4HB	7.22634	5.59328	6.60651	6.47538		endoplasmic reticulum lumen [GO:0005788]	protein disulfide isomerase activity [GO:0003756]	16840000	391990	4041200	1	8	4	10	8	4	10	8	4	10	54.377	490	490	0	22.089	16.1	9.2	19.8	139520000	13328000	585540000	34	492	458	324;425
Q95339	Q95339	ATP synthase subunit f, mitochondrial (ATP synthase membrane subunit f)	ATP5MF	7.0335	6.55924	6.59989	6.73088	mitochondrial ATP synthesis coupled proton transport [GO:0042776]	integral component of membrane [GO:0016021]; mitochondrial proton-transporting ATP synthase complex [GO:0005753]; proton-transporting ATP synthase complex, coupling factor F(o) [GO:0045263]		10802000	3624400	3980100	1	3	2	3	3	2	3	3	2	3	10.311	88	88	0	7.9701	35.2	27.3	35.2	19207000	14498000	45851000	4	1298		26
F1S9Q3	F1S9Q3	Uncharacterized protein	HSPA8	6.92952	6.24202	6.58985	6.58713	cellular response to unfolded protein [GO:0034620]; chaperone cofactor-dependent protein refolding [GO:0051085]; chaperone-mediated autophagy translocation complex disassembly [GO:1904764]; late endosomal microautophagy [GO:0061738]; protein refolding [GO:0042026]; protein targeting to lysosome involved in chaperone-mediated autophagy [GO:0061740]; slow axonal transport [GO:1990832]; vesicle-medi…	autophagosome [GO:0005776]; cytoplasm [GO:0005737]; cytosol [GO:0005829]; dendrite [GO:0030425]; lysosome [GO:0005764]; nucleus [GO:0005634]; plasma membrane [GO:0005886]; postsynaptic cytosol [GO:0099524]; presynaptic cytosol [GO:0099523]; terminal bouton [GO:0043195]	ATP binding [GO:0005524]; ATP hydrolysis activity [GO:0016887]; clathrin-uncoating ATPase activity [GO:1990833]; heat shock protein binding [GO:0031072]; misfolded protein binding [GO:0051787]; protein folding chaperone [GO:0044183]; unfolded protein binding [GO:0051082]	8502000	1745900	3889100	1	20	9	22	16	7	19	15	7	18	71.881	655	655	0	196.43	35	17.1	37.1	217530000	78754000	508250000	33	935	364;514	70;96;558
P00795	P00795	Cathepsin D (EC 3.4.23.5) [Cleaved into: Cathepsin D light chain; Cathepsin D heavy chain]	CTSD	7.55659	6.9485	6.58251	7.0292		extracellular space [GO:0005615]; lysosome [GO:0005764]; melanosome [GO:0042470]	aspartic-type endopeptidase activity [GO:0004190]	36024000	8881700	3823900	1	5	5	5	5	5	5	5	5	5	37.294	345	345	0	9.048	16.8	16.8	16.8	72310000	162250000	659670000	16	1214		136;261
A0A287A2R9	A0A287A2R9	14_3_3 domain-containing protein	CRK	6.44329	5.52823	6.57468	6.18207	cellular protein localization [GO:0034613]; regulation of mitotic cell cycle [GO:0007346]; signal transduction [GO:0007165]	cytoplasm [GO:0005737]; plasma membrane [GO:0005886]	phosphoserine residue binding [GO:0050815]	2775200	337470	3755600	1	9	3	8	7	2	6	7	2	6	29.174	255	255	0	11.453	37.3	12.2	35.3	80481000	5737000	64667000	17	93		1;33;221
A0A286ZXF6	A0A286ZXF6	Regenerating family member 4	REG4	6.00894	7.40805	6.56356	6.66018			carbohydrate binding [GO:0030246]	1020800	25589000	3660700	1	5	5	4	5	5	4	5	5	4	18.247	154	154	0	7.6004	29.9	29.9	24	73976000	453390000	15287000	11	72
A0A287AY54	A0A287AY54	60S acidic ribosomal protein P0	RPLP0	7.03088	5.98278	6.56061	6.52476				10737000	961130	3635900	1	7	3	6	7	3	6	7	3	6	27.507	256	256	0	6.6205	24.6	15.6	24.2	61889000	13299000	153680000	13	248
A0A5G2R252	A0A5G2R252	Membrane cofactor protein	LOC100736569	5.63779	6.52141	6.55128	6.23683	single fertilization [GO:0007338]	cell surface [GO:0009986]; inner acrosomal membrane [GO:0002079]; integral component of membrane [GO:0016021]		434300	3322100	3558600	1	9	7	4	9	7	4	9	7	4	44.195	389	389	0	323.31	23.1	19.8	11.6	75917000	84722000	14704000	14	561	22	378	382;383;385
K7GKC0	K7GKC0	40S ribosomal protein S16	RPS16	6.9406	5.83367	6.55024	6.4415	translation [GO:0006412]	cytoplasm [GO:0005737]; ribosome [GO:0005840]	structural constituent of ribosome [GO:0003735]	8721700	681820	3550100	1	3	2	3	3	2	3	3	2	3	12.669	112	112	0	2.4304	21.4	14.3	21.4	31951000	6136300	78495000	9	1179
A0A287A9G3	A0A287A9G3	G protein subunit alpha o1 (Guanine nucleotide-binding protein G(O) subunit alpha isoform b)	GNAO1	6.4959	6.52267	6.54857	6.52238	adenylate cyclase-modulating G protein-coupled receptor signaling pathway [GO:0007188]; dopamine receptor signaling pathway [GO:0007212]; locomotory behavior [GO:0007626]; regulation of heart contraction [GO:0008016]	cell body [GO:0044297]; dendrite [GO:0030425]; heterotrimeric G-protein complex [GO:0005834]	corticotropin-releasing hormone receptor 1 binding [GO:0051430]; G-protein beta/gamma-subunit complex binding [GO:0031683]; G protein-coupled receptor binding [GO:0001664]; G protein-coupled serotonin receptor binding [GO:0031821]; GTPase activity [GO:0003924]; GTP binding [GO:0005525]; mu-type opioid receptor binding [GO:0031852]	3132600	3331700	3536500	1	3	3	3	3	3	3	3	3	3	40.13	354	354	0	5.1365	9	9	9	91711000	76046000	79966000	18	129
A0A5G2R9D6	A0A5G2R9D6	Peroxiredoxin-5 (EC 1.11.1.24)	PRDX5	7.27932	6.31171	6.52799	6.70634		peroxisomal matrix [GO:0005782]	peroxidase activity [GO:0004601]; peroxiredoxin activity [GO:0051920]	19025000	2049800	3372800	1	5	4	3	5	4	3	5	4	3	16.725	157	157	0	24.45	42	31.8	21	37167000	24090000	208270000	10	599		126
F1SQT3	F1SQT3	Phosphate carrier protein, mitochondrial (Phosphate transport protein) (Solute carrier family 25 member 3)	SLC25A3	7.35197	6.45048	6.52669	6.77638	mitochondrial phosphate ion transmembrane transport [GO:1990547]	integral component of membrane [GO:0016021]	inorganic phosphate transmembrane transporter activity [GO:0005315]; symporter activity [GO:0015293]	22489000	2821500	3362700	1	7	7	6	7	7	6	7	7	6	39.888	360	360	0	79.381	15.8	17.5	13.6	76535000	60364000	437000000	19	1038	196	91;149;205;223;230;231;348
F1SD45	F1SD45	cAMP-dependent protein kinase (EC 2.7.11.11)	PRKACA	7.08625	6.46365	6.50577	6.68522	negative regulation of meiotic cell cycle process involved in oocyte maturation [GO:1904145]; protein kinase A signaling [GO:0010737]	cytoplasm [GO:0005737]; germinal vesicle [GO:0042585]; nucleus [GO:0005634]	AMP-activated protein kinase activity [GO:0004679]; ATP binding [GO:0005524]; cAMP-dependent protein kinase activity [GO:0004691]; protein kinase A regulatory subunit binding [GO:0034237]; protein serine/threonine/tyrosine kinase activity [GO:0004712]; protein serine kinase activity [GO:0106310]	12197000	2908400	3204600	1	4	3	5	4	3	5	4	3	5	40.6	351	351	0	323.31	10.5	7.1	13.1	64685000	59148000	229420000	18	962	37;68;272;287;290
A0A287B5V1	A0A287B5V1	60S ribosomal protein L3 (60S ribosomal protein L3 isoform a)	RPL3	6.8442	6.20815	6.48707	6.51314	cellular response to interleukin-4 [GO:0071353]; translation [GO:0006412]	cytosolic large ribosomal subunit [GO:0022625]; nucleolus [GO:0005730]	structural constituent of ribosome [GO:0003735]	6985600	1614900	3069500	1	8	4	9	8	4	9	8	4	9	46.122	403	403	0	11.247	19.9	9.9	24.1	96143000	34258000	195240000	19	284	186	181
F1RU33	F1RU33	BAF nuclear assembly factor 1	BANF1	5.65535	5.98294	6.47117	6.03649	chromatin organization [GO:0006325]; chromosome condensation [GO:0030261]; chromosome segregation [GO:0007059]; DNA integration [GO:0015074]; mitotic nuclear membrane reassembly [GO:0007084]; negative regulation of innate immune response [GO:0045824]; negative regulation of type I interferon production [GO:0032480]; negative regulation of viral genome replication [GO:0045071]	condensed chromosome [GO:0000793]; cytosol [GO:0005829]; nucleoplasm [GO:0005654]	DNA binding [GO:0003677]; double-stranded DNA binding [GO:0003690]; enzyme binding [GO:0019899]; LEM domain binding [GO:0097726]; protein C-terminus binding [GO:0008022]; protein homodimerization activity [GO:0042803]; protein N-terminus binding [GO:0047485]	452220	961470	2959200	1	4	2	3	4	2	3	4	2	3	10.044	89	89	0	4.5438	55.1	27	41.6	32305000	69202000	17768000	6	848		15
A0A287AEJ3	A0A287AEJ3	Heterogeneous nuclear ribonucleoproteins A2/B1	HNRNPA2B1	6.34329	5.89639	6.46636	6.23535	mRNA export from nucleus [GO:0006406]; mRNA processing [GO:0006397]	extracellular region [GO:0005576]; nucleus [GO:0005634]	RNA binding [GO:0003723]	2204400	787760	2926600	1	8	5	6	8	5	6	8	5	6	35.958	329	329	0	8.7482	23.1	15.5	18.8	169320000	49670000	284230000	21	161	194
Q2EN81	Q2EN81	ATP synthase subunit O, mitochondrial (ATP synthase peripheral stalk subunit OSCP) (Oligomycin sensitivity conferral protein) (OSCP)	ATP5PO	6.46909	5.74162	6.46345	6.22472	ATP synthesis coupled proton transport [GO:0015986]; mitochondrial ATP synthesis coupled proton transport [GO:0042776]	mitochondrial proton-transporting ATP synthase, stator stalk [GO:0000274]; mitochondrial proton-transporting ATP synthase complex [GO:0005753]; proton-transporting ATP synthase complex, catalytic core F(1) [GO:0045261]	proton-transporting ATP synthase activity, rotational mechanism [GO:0046933]	2945000	551600	2907000	1	4	2	2	4	2	2	4	2	2	23.369	213	213	0	20.027	20.7	11.7	8.9	38463000	6067600	32395000	11	1271		79
A0A287AL10	A0A287AL10	Ferritin	FTH1	7.05812	6.55177	6.45472	6.6882	cellular iron ion homeostasis [GO:0006879]; iron ion transport [GO:0006826]		ferric iron binding [GO:0008199]	11432000	3562600	2849200	1	5	3	5	5	3	5	5	3	5	21.185	181	181	0	20.241	25.4	15.5	25.4	442970000	147860000	6.6796e+09	11	195
A0A5G2R9Y8	A0A5G2R9Y8	Gamma-glutamylcyclotransferase (EC 4.3.2.9)	GGCT	7.11906	6.71647	6.44734	6.76096			gamma-glutamylcyclotransferase activity [GO:0003839]	13154000	5205600	2801200	1	2	2	2	2	2	2	2	2	2	21.087	188	188	0	3.5612	10.1	10.1	10.1	33614000	62467000	157850000	12	603
F1RMJ4	F1RMJ4	Uncharacterized protein	IQGAP1	6.2989	5.50367	6.44694	6.08317	cellular response to calcium ion [GO:0071277]; cellular response to epidermal growth factor stimulus [GO:0071364]; cellular response to platelet-derived growth factor stimulus [GO:0036120]; epidermal growth factor receptor signaling pathway [GO:0007173]; fibroblast growth factor receptor signaling pathway [GO:0008543]; fibroblast migration [GO:0010761]; negative regulation of dephosphorylation [G…	cell-cell junction [GO:0005911]; cortical actin cytoskeleton [GO:0030864]; cytoplasmic ribonucleoprotein granule [GO:0036464]; extrinsic component of cytoplasmic side of plasma membrane [GO:0031234]; focal adhesion [GO:0005925]; lateral plasma membrane [GO:0016328]; microtubule [GO:0005874]; midbody [GO:0030496]; neuron projection [GO:0043005]; nucleus [GO:0005634]; ribonucleoprotein complex [GO:…	calcium ion binding [GO:0005509]; calmodulin binding [GO:0005516]; MAP-kinase scaffold activity [GO:0005078]; phosphatidylinositol-3,4,5-trisphosphate binding [GO:0005547]; protein domain specific binding [GO:0019904]; protein kinase binding [GO:0019901]; protein phosphatase binding [GO:0019903]; protein serine/threonine kinase activator activity [GO:0043539]; S100 protein binding [GO:0044548]; s…	1990200	318910	2798600	1	25	8	21	25	8	21	23	7	20	195.28	1709	1709	0	34.386	17	5.1	14.2	287030000	30242000	183480000	85	809		83;237;944;1106;1154;1431
A0A5G2RFW9	A0A5G2RFW9	Mesencephalic astrocyte derived neurotrophic factor	MANF	6.81604	6.11866	6.44058	6.45843	regulation of response to endoplasmic reticulum stress [GO:1905897]	endoplasmic reticulum lumen [GO:0005788]; extracellular region [GO:0005576]	growth factor activity [GO:0008083]; sulfatide binding [GO:0120146]	6546900	1314200	2757900	1	5	4	5	5	4	5	5	4	5	21.609	189	189	0	4.9593	27.5	20.1	25.9	29778000	15088000	83358000	9	626
A0A287BM70	A0A287BM70	UPAR/Ly6 domain-containing protein		6.93691	5.83535	6.43959	6.40395				8647900	684470	2751600	1	4	3	3	4	3	3	4	3	3	22.208	202	202	0	24.114	22.3	13.9	13.9	118780000	56907000	120890000	13	353
F1RI18	F1RI18	Complex III subunit 8 (Complex III subunit VIII) (Cytochrome b-c1 complex subunit 8) (Ubiquinol-cytochrome c reductase complex 9.5 kDa protein) (Ubiquinol-cytochrome c reductase complex ubiquinone-binding protein QP-C)	UQCRQ	6.39791	6.05607	6.41729	6.29042	cerebellar Purkinje cell layer development [GO:0021680]; hippocampus development [GO:0021766]; hypothalamus development [GO:0021854]; midbrain development [GO:0030901]; mitochondrial electron transport, ubiquinol to cytochrome c [GO:0006122]; pons development [GO:0021548]; pyramidal neuron development [GO:0021860]; subthalamus development [GO:0021539]; thalamus development [GO:0021794]	mitochondrial respiratory chain complex III [GO:0005750]		2499800	1137800	2613900	1	4	4	3	4	4	3	4	4	3	9.7672	82	82	0	55.951	45.1	45.1	29.3	26501000	17308000	20612000	6	777
F1RFQ7	F1RFQ7	GTP-binding nuclear protein Ran	RAN	6.65594	6.30397	6.39604	6.45198	protein import into nucleus [GO:0006606]; ribosomal subunit export from nucleus [GO:0000054]	cytoplasm [GO:0005737]; membrane [GO:0016020]; nucleus [GO:0005634]	GTPase activity [GO:0003924]; GTP binding [GO:0005525]	4528300	2013600	2489100	1	3	4	5	3	4	5	3	4	5	24.423	216	216	0	6.334	13.9	19	19	46347000	28005000	68041000	11	766
F1SJ34	F1SJ34	Cytochrome c oxidase polypeptide Va (Cytochrome c oxidase subunit 5A, mitochondrial)	COX5A	7.22495	5.88732	6.3829	6.49839	mitochondrial electron transport, cytochrome c to oxygen [GO:0006123]	mitochondrial respiratory chain complex IV [GO:0005751]	metal ion binding [GO:0046872]	16786000	771480	2414900	1	3	2	4	3	2	4	3	2	4	16.748	152	152	0	18.521	25.7	15.8	25.7	29640000	10881000	204330000	11	997	77;102	76
I3LII3	I3LII3	Eukaryotic translation elongation factor 2	EEF2	6.93864	6.75424	6.3782	6.69036	hematopoietic progenitor cell differentiation [GO:0002244]; positive regulation of translation [GO:0045727]; translational elongation [GO:0006414]	aggresome [GO:0016235]; cytosol [GO:0005829]; plasma membrane [GO:0005886]; polysome [GO:0005844]; ribonucleoprotein complex [GO:1990904]; synapse [GO:0045202]	GTPase activity [GO:0003924]; GTP binding [GO:0005525]; protein kinase binding [GO:0019901]; ribosome binding [GO:0043022]; translation elongation factor activity [GO:0003746]	8682500	5678600	2388900	1	16	10	19	16	10	19	16	10	19	95.835	863	863	0	28.04	19.4	12.4	23.8	138630000	272120000	530890000	45	1128		27;310;702
D5K8A9	D5K8A9	Sperm acrosome membrane-associated protein 1	SPACA1	6.36622	5.93028	6.35624	6.21758	acrosome assembly [GO:0001675]	acrosomal membrane [GO:0002080]; inner acrosomal membrane [GO:0002079]; integral component of membrane [GO:0016021]		2323900	851690	2271100	1	5	3	3	5	3	3	5	3	3	32.239	295	295	0	323.31	24.4	12.5	11.5	35325000	19948000	26560000	10	757	99;130;145;188;189	83;179;207;267	256;257;258;278
A0A287A7Q3	A0A287A7Q3	G protein subunit beta 1 (Guanine nucleotide-binding protein G(I)/G(S)/G(T) subunit beta-1 isoform X1)	GNB1	5.85286	6.1852	6.35212	6.13006	signal transduction [GO:0007165]			712630	1531800	2249700	1	5	4	6	2	2	2	2	2	2	37.377	340	340	0	2.4614	17.1	13.8	23.8	29247000	19914000	9264300	13	116
F1SGJ3	F1SGJ3	Filamin B	FLNB	6.30574	5.88432	6.34323	6.17776	actin cytoskeleton organization [GO:0030036]; cell differentiation [GO:0030154]	intracellular non-membrane-bounded organelle [GO:0043232]	actin filament binding [GO:0051015]	2021800	766160	2204100	1	33	16	34	33	16	34	33	16	34	272.07	2549	2549	0	44.749	16.6	7	17.1	370500000	115560000	397020000	139	983		549
A0A287B346	A0A287B346	PDZ domain containing 9 (PDZ domain-containing protein 9 isoform X2)	PDZD9	6.19382	5.81423	6.32644	6.1115				1562500	651980	2120500	1	5	4	3	5	4	3	5	4	3	29.392	260	260	0	8.0212	16.2	16.2	14.2	62447000	26011000	38594000	13	268		203
F1RFI1	F1RFI1	Elongation factor Tu	TUFM	7.12607	5.87587	6.32243	6.44146	mitochondrial translational elongation [GO:0070125]; translational elongation [GO:0006414]	mitochondrial nucleoid [GO:0042645]; mitochondrion [GO:0005739]	GTPase activity [GO:0003924]; GTP binding [GO:0005525]; translation elongation factor activity [GO:0003746]	13368000	751400	2101000	1	11	8	14	11	8	14	11	8	14	61.398	566	566	0	92.782	19.4	15.9	24.6	222690000	97157000	4.1243e+09	38	764		305;422;513
K7GQK6	K7GQK6	Casein kinase II subunit beta (CK II beta)	CSNK2B	5.9287	6.73717	6.31723	6.3277	Wnt signaling pathway [GO:0016055]	protein kinase CK2 complex [GO:0005956]	protein kinase regulator activity [GO:0019887]	848590	5459700	2076000	1	6	6	5	6	6	5	6	6	5	27.024	235	235	0	16.933	34.9	34.9	28.9	89919000	242750000	23729000	11	1190		215
Q864V5	Q864V5	FUN14 domain-containing protein 2 (Hepatitis C virus core-binding protein 6)	FUNDC2	6.52653	6.25331	6.30647	6.3621	autophagy of mitochondrion [GO:0000422]; cellular triglyceride homeostasis [GO:0035356]; regulation of platelet activation [GO:0010543]	integral component of mitochondrial outer membrane [GO:0031307]	phosphatidylinositol-3,4,5-trisphosphate binding [GO:0005547]	3361500	1791900	2025200	1	4	2	3	4	2	3	4	2	3	20.571	189	189	0	165.92	16.4	11.1	15.9	18226000	16127000	30253000	9	1292			151
F1SA46	F1SA46	Actin like 9	ACTL9	6.11734	6.4541	6.30168	6.29104	acrosome assembly [GO:0001675]; fertilization [GO:0009566]	acrosomal vesicle [GO:0001669]; dynactin complex [GO:0005869]; perinuclear theca [GO:0033011]; sperm head [GO:0061827]		1310200	2845100	2003000	1	4	2	2	4	2	2	4	2	2	45.693	416	416	0	92.652	10.3	5	5	61585000	113200000	33064000	20	938	89;91
A0A287A7R4	A0A287A7R4	Multifunctional fusion protein [Includes: Poly [ADP-ribose] polymerase (PARP) (EC 2.4.2.-); Pyruvate kinase (EC 2.7.1.40)]	PKM	6.90521	5.81763	6.29522	6.33935			ATP binding [GO:0005524]; kinase activity [GO:0016301]; magnesium ion binding [GO:0000287]; NAD+ ADP-ribosyltransferase activity [GO:0003950]; potassium ion binding [GO:0030955]; pyruvate kinase activity [GO:0004743]	8039100	657100	1973400	1	12	8	17	12	8	17	12	8	17	128.53	1156	1156	0	47.114	13	8	19.2	336020000	102880000	1112600000	68	117	824	774;864
I3L9J4	I3L9J4	Uncharacterized protein	CCT6A	6.22274	5.51426	6.28789	6.0083	chaperone-mediated protein folding [GO:0061077]; positive regulation of establishment of protein localization to telomere [GO:1904851]; positive regulation of telomere mainte0ce via telomerase [GO:0032212]; protein folding [GO:0006457]; protein stabilization [GO:0050821]	chaperonin-containing T-complex [GO:0005832]; microtubule [GO:0005874]	ATP binding [GO:0005524]; ATP hydrolysis activity [GO:0016887]; protein folding chaperone [GO:0044183]; unfolded protein binding [GO:0051082]; WD40-repeat domain binding [GO:0071987]	1670100	326780	1940400	1	8	4	8	8	4	8	3	2	3	57.97	531	531	0	57.446	15.1	8.9	15.6	55397000	10175000	48736000	26	1096		46;67
A0A288CFY3	A0A288CFY3	Tropomyosin alpha-3 chain	TPM3	7.02449	6.16578	6.26145	6.48391		cytoskeleton [GO:0005856]	actin binding [GO:0003779]	10580000	1464800	1825800	1	10	6	18	10	6	18	7	3	13	26.42	227	227	0	34.975	40.5	31.3	57.3	75357000	34373000	417290000	16	387	166;167	157
A0A287A2Y4	A0A287A2Y4	ATP synthase subunit d, mitochondrial	ATP5PD	7.2216	6.25293	6.25022	6.57492	ATP synthesis coupled proton transport [GO:0015986]	mitochondrial proton-transporting ATP synthase complex, coupling factor F(o) [GO:0000276]	proton transmembrane transporter activity [GO:0015078]	16657000	1790300	1779200	1	3	4	5	3	4	5	3	4	5	18.515	161	161	0	15.481	15.5	16.1	20.5	19571000	24059000	185260000	11	95
F1RQD7	F1RQD7	Family with sequence similarity 71 member B	FAM71B	5.81057	6.04704	6.24135	6.03299				646500	1114400	1743200	1	11	6	4	11	6	4	11	6	4	63.539	593	593	0	179.58	27.3	12.6	9.1	84753000	50632000	34409000	25	827		22;50	28
A0A5G2R9N0	A0A5G2R9N0	Hexokinase (EC 2.7.1.1)	HK1	6.62127	6.48916	6.23571	6.44871	cellular glucose homeostasis [GO:0001678]; establishment of protein localization to mitochondrion [GO:0072655]; glycolytic process [GO:0006096]; hexose metabolic process [GO:0019318]; mainte0ce of protein location in mitochondrion [GO:0072656]; positive regulation of cytokine production involved in immune response [GO:0002720]; positive regulation of interleukin-1 beta production [GO:0032731]	cytosol [GO:0005829]; membrane raft [GO:0045121]; mitochondrial outer membrane [GO:0005741]	ATP binding [GO:0005524]; fructokinase activity [GO:0008865]; glucokinase activity [GO:0004340]; glucose binding [GO:0005536]; peptidoglycan binding [GO:0042834]	4180900	3084300	1720700	1	10	7	11	10	7	11	10	7	11	102.57	919	919	0	323.31	9.8	6.6	12.2	91575000	157880000	210280000	50	602	22;338;738	33;44;67;299;303;305;458;486;494;498;514;599;698;731;747;751;841
Q6UAQ8	Q6UAQ8	Electron transfer flavoprotein subunit beta (Beta-ETF)	ETFB	7.15017	5.83006	6.23444	6.40489	cellular amino acid catabolic process [GO:0009063]; fatty acid beta-oxidation using acyl-CoA dehydrogenase [GO:0033539]; respiratory electron transport chain [GO:0022904]	electron transfer flavoprotein complex [GO:0045251]; mitochondrial matrix [GO:0005759]	electron transfer activity [GO:0009055]; nucleotide binding [GO:0000166]	14131000	676170	1715700	1	4	2	6	4	2	6	4	2	6	27.763	255	255	0	28.313	13.7	6.3	21.2	22304000	8790200	183710000	13	1288
I3LER5	I3LER5	Cytochrome c oxidase subunit 4	COX4I1	6.21117	6.47489	6.22968	6.30525	mitochondrial electron transport, cytochrome c to oxygen [GO:0006123]	integral component of membrane [GO:0016021]; mitochondrial respiratory chain complex IV [GO:0005751]	cytochrome-c oxidase activity [GO:0004129]	1626200	2984600	1697000	1	4	2	2	4	2	2	4	2	2	19.64	169	169	0	214.64	26.6	13.6	12.4	20023000	32831000	17888000	11	1120	87	75;93
A0A286ZRU9	A0A286ZRU9	Collagen-binding protein (Serpin H1)	SERPINH1	6.76031	5.45472	6.22858	6.14787	chondrocyte development involved in endochondral bone morphogenesis [GO:0003433]; collagen biosynthetic process [GO:0032964]; collagen fibril organization [GO:0030199]; negative regulation of endopeptidase activity [GO:0010951]; protein maturation [GO:0051604]	endoplasmic reticulum [GO:0005783]; endoplasmic reticulum-Golgi intermediate compartment [GO:0005793]; extracellular space [GO:0005615]; membrane raft [GO:0045121]	collagen binding [GO:0005518]; serine-type endopeptidase inhibitor activity [GO:0004867]; unfolded protein binding [GO:0051082]	5758500	284920	1692700	1	7	2	8	7	2	8	7	2	8	46.524	418	418	0	15.456	22	7.9	26.1	58486000	9547200	215580000	24	47		59;205
A0A287AXF5;I3LQ01	A0A287AXF5	Calnexin	CANX	7.05465	5.25032	6.22655	6.17717	clathrin-dependent endocytosis [GO:0072583]; protein folding [GO:0006457]; synaptic vesicle endocytosis [GO:0048488]; ubiquitin-dependent ERAD pathway [GO:0030433]	endoplasmic reticulum membrane [GO:0005789]; endoplasmic reticulum quality control compartment [GO:0044322]; integral component of membrane [GO:0016021]; mitochondria-associated endoplasmic reticulum membrane [GO:0044233]; presynapse [GO:0098793]	calcium ion binding [GO:0005509]; unfolded protein binding [GO:0051082]	11341000	177960	1684800	2	8	5	10	8	5	10	8	5	10	70.008	615	615;610	0	35.662	13.5	7.5	16.1	145380000	21805000	945070000	35	243		189
A0A287AXS7	A0A287AXS7	ADP/ATP translocase (ADP,ATP carrier protein)	SLC25A6	6.91263	6.11411	6.20793	6.41156	mitochondrial ADP transmembrane transport [GO:0140021]; mitochondrial ATP transmembrane transport [GO:1990544]	integral component of membrane [GO:0016021]; mitochondrial inner membrane [GO:0005743]	ATP:ADP antiporter activity [GO:0005471]	8177600	1300500	1614100	1	8	9	12	2	2	2	2	2	2	32.92	298	298	0	8.6386	23.5	26.5	34.6	35257000	27310000	185120000	21	246	88	239
A0A287B4L9	A0A287B4L9	Carbamoyl-phosphate synthase 1	CPS1	7.60875	5.6702	6.20369	6.49421	'de novo' pyrimidine nucleobase biosynthetic process [GO:0006207]; carbamoyl phosphate biosynthetic process [GO:0070409]; cellular response to ammonium ion [GO:0071242]; glutamine metabolic process [GO:0006541]; homocysteine metabolic process [GO:0050667]; nitric oxide metabolic process [GO:0046209]; response to lipopolysaccharide [GO:0032496]; triglyceride catabolic process [GO:0019433]; vasodil…	mitochondrial nucleoid [GO:0042645]; nucleolus [GO:0005730]	ATP binding [GO:0005524]; carbamoyl-phosphate synthase (ammonia) activity [GO:0004087]; carbamoyl-phosphate synthase (glutamine-hydrolyzing) activity [GO:0004088]; metal ion binding [GO:0046872]; modified amino acid binding [GO:0072341]	40621000	467950	1598400	1	27	15	36	27	15	36	27	15	36	156.4	1425	1425	0	130.88	22.9	14.4	29	192570000	77000000	4659200000	73	274		462;542;585;769;799;881;887;1178;1209;1312;1350
A0A5G2R6U6	A0A5G2R6U6	Uncharacterized protein	TEX51	6.05427	6.13133	6.18924	6.12495		integral component of membrane [GO:0016021]		1133100	1353100	1546100	1	2	2	2	2	2	2	2	2	2	22.497	199	199	0	16.774	10.1	10.1	10.1	21819000	16539000	9763300	6	580	84
A0A287B9A6	A0A287B9A6	Glucosidase 2 subunit beta	PRKCSH	6.85471	5.58248	6.18724	6.20814			calcium ion binding [GO:0005509]	7156600	382370	1539000	1	5	2	5	5	2	5	5	2	5	57.043	507	507	0	14.789	10.3	4.7	10.3	56585000	13451000	298750000	19	298		174
A0A5G2QE62	A0A5G2QE62	Vimentin	VIM	6.24873	5.87088	6.18704	6.10222		intermediate filament [GO:0005882]; nuclear matrix [GO:0016363]; plasma membrane [GO:0005886]		1773100	742810	1538300	1	11	8	9	8	5	6	7	5	5	50.186	435	435	0	9.5517	20.2	14.3	18.2	65358000	32141000	65104000	33	438
A0A5G2R7X6	A0A5G2R7X6	Zona pellucida binding protein 2	ZPBP2	6.46568	6.79204	6.17869	6.4788	acrosome assembly [GO:0001675]; binding of sperm to zona pellucida [GO:0007339]; circadian regulation of gene expression [GO:0032922]; membrane lipid catabolic process [GO:0046466]; negative regulation of immunoglobulin production [GO:0002638]; sphingolipid metabolic process [GO:0006665]	acrosomal vesicle [GO:0001669]; cell body [GO:0044297]; extracellular region [GO:0005576]; zona pellucida receptor complex [GO:0002199]		2922000	6195000	1509000	1	8	9	7	8	9	7	8	9	7	41.271	363	363	0	174.23	31.1	36.9	27.8	59131000	220940000	85061000	16	588	119;196;257;267;289	92;169;182;299;311
A0A5G2REY8	A0A5G2REY8	Ubiquinol-cytochrome c reductase core protein 2	UQCRC2	6.84469	5.96722	6.1765	6.32947			metal ion binding [GO:0046872]; metalloendopeptidase activity [GO:0004222]	6993400	927300	1501400	1	6	5	4	6	5	4	6	5	4	47.346	445	445	0	203.81	19.8	18	11.7	39293000	39823000	138960000	19	624	37;67;68;176;203;296	210;430
F1SN58	F1SN58	Sulfide:quinone oxidoreductase, mitochondrial	SQOR	5.76293	6.20949	6.17097	6.0478	sulfide oxidation, using sulfide:quinone oxidoreductase [GO:0070221]	mitochondrion [GO:0005739]	FAD binding [GO:0071949]; sulfide:quinone oxidoreductase activity [GO:0070224]	579330	1619900	1482400	1	9	6	4	9	6	4	9	6	4	50.124	450	450	0	256.5	22.9	16.4	11.3	55976000	58866000	22766000	33	1020	132;189	209;414;417;449
P62895;CON__P62894	P62895;CON__P62894	Cytochrome c	CYCS	6.8576	6.45905	6.15824	6.49163	apoptotic process [GO:0006915]; mitochondrial electron transport, cytochrome c to oxygen [GO:0006123]; mitochondrial electron transport, ubiquinol to cytochrome c [GO:0006122]; positive regulation of cysteine-type endopeptidase activity involved in apoptotic process [GO:0043280]	mitochondrial intermembrane space [GO:0005758]; respirasome [GO:0070469]	electron transfer activity [GO:0009055]; heme binding [GO:0020037]; metal ion binding [GO:0046872]	7204400	2877700	1439600	2	4	4	3	4	4	3	4	4	3	11.703	105	105;105	0	12.33	29.5	29.5	22.9	58557000	90953000	275370000	6	713		81
I3LCA2	I3LCA2	CCT-theta (T-complex protein 1 subunit theta)	CCT8	6.2964	5.00565	6.15812	5.82006	binding of sperm to zona pellucida [GO:0007339]; chaperone-mediated protein folding [GO:0061077]; pore complex assembly [GO:0046931]; positive regulation of establishment of protein localization to telomere [GO:1904851]; positive regulation of telomere mainte0ce via telomerase [GO:0032212]; protein folding [GO:0006457]; protein stabilization [GO:0050821]; toxin transport [GO:1901998]	cell body [GO:0044297]; centrosome [GO:0005813]; chaperonin-containing T-complex [GO:0005832]; cilium [GO:0005929]; intermediate filament cytoskeleton [GO:0045111]; microtubule [GO:0005874]; nucleoplasm [GO:0005654]; zona pellucida receptor complex [GO:0002199]	ATP binding [GO:0005524]; ATP hydrolysis activity [GO:0016887]; protein folding chaperone [GO:0044183]; unfolded protein binding [GO:0051082]	1978800	101310	1439200	1	12	3	11	12	3	11	12	3	11	59.975	549	549	0	77.139	25.5	5.5	22.8	62345000	6054800	90774000	37	1107	53	52;267
Q8WNW3	Q8WNW3	Junction plakoglobin	Jup	7.18153	6.53561	6.15743	6.62486	cell adhesion [GO:0007155]; desmosome assembly [GO:0002159]; positive regulation of transcription by RNA polymerase II [GO:0045944]	adherens junction [GO:0005912]; catenin complex [GO:0016342]; cytoplasm [GO:0005737]; cytoskeleton [GO:0005856]; desmosome [GO:0030057]	alpha-catenin binding [GO:0045294]; cadherin binding [GO:0045296]; protein phosphatase binding [GO:0019903]; structural molecule activity [GO:0005198]; transcription coactivator activity [GO:0003713]	15189000	3432500	1436900	1	19	22	34	19	22	34	19	22	34	81.849	745	745	0	85.439	25.8	29.3	48.5	80368000	189740000	885480000	46	1296		43;164;193;471
F1RJB0;F1RTJ0	F1RJB0	Actin related protein T2	ACTRT2	5.45131	7.25397	6.12362	6.2763				282690	17946000	1329300	2	9	4	2	9	4	2	9	4	2	41.729	377	377;377	0	43.215	22.8	12.5	4.5	34617000	402160000	7625700	22	784		86;109;357
A0A287BEN9	A0A287BEN9	Non-POU domain containing octamer binding	NONO	5.79645	5.57043	6.11083	5.8259	rhythmic process [GO:0048511]	nuclear speck [GO:0016607]	RNA binding [GO:0003723]	625820	371900	1290700	1	4	3	4	4	3	4	4	3	4	54.496	474	474	0.00094607	2.23	7.4	5.7	7.4	32445000	10628000	20047000	21	323
F1RK80	F1RK80	Testis specific serine kinase 1B (Testis-specific serine kinase 1)	TSSK1B	7.11388	5.87681	6.10961	6.36677	gene expression [GO:0010467]; intracellular signal transduction [GO:0035556]; peptidyl-serine phosphorylation [GO:0018105]; protein phosphorylation [GO:0006468]; skin development [GO:0043588]; spermatid development [GO:0007286]	motile cilium [GO:0031514]	ATP binding [GO:0005524]; magnesium ion binding [GO:0000287]; protein-containing complex binding [GO:0044877]; protein serine/threonine kinase activity [GO:0004674]	12998000	753020	1287100	1	2	5	2	2	5	2	2	5	2	41.341	364	364	0	45.837	5.2	13.5	4.9	29472000	31888000	281690000	21	791		1;14;252;331
A0A287BQM1	A0A287BQM1	Kinesin-like protein	KIF5A	5.84714	5.47816	6.1038	5.8097	microtubule-based movement [GO:0007018]	microtubule [GO:0005874]	ATP binding [GO:0005524]; microtubule binding [GO:0008017]; microtubule motor activity [GO:0003777]	703300	300720	1270000	1	2	2	2	2	2	2	2	2	2	107.29	943	943	0.0018501	1.9872	2.8	2.8	2.8	66041000	15637000	36572000	52	375	358;359;363	360
F1SFX0	F1SFX0	L-lactate dehydrogenase (EC 1.1.1.27)	LDHC	6.5132	5.59701	6.09826	6.06949	ATP biosynthetic process [GO:0006754]; carbohydrate metabolic process [GO:0005975]; flagellated sperm motility [GO:0030317]; lactate biosynthetic process from pyruvate [GO:0019244]; lactate oxidation [GO:0019516]	cytoplasm [GO:0005737]; motile cilium [GO:0031514]	L-lactate dehydrogenase activity [GO:0004459]	3259900	395380	1253900	1	4	2	3	4	2	3	4	2	3	36.052	332	332	0	97.353	14.5	5.1	11.1	26976000	7512200	66176000	19	978
F1RKG8	F1RKG8	Uncharacterized protein	PEBP1	6.41873	5.96766	6.06819	6.15153	negative regulation of MAPK cascade [GO:0043409]			2622600	928240	1170000	1	5	3	5	5	3	5	5	3	5	20.971	187	187	0	149.05	24.6	18.7	29.9	23200000	15107000	159240000	13	795	95	92
F1S1R1	F1S1R1	Cylicin 1	CYLC1	4.76134	5.56377	6.06536	5.46349		acrosomal matrix [GO:0043159]	structural constituent of cytoskeleton [GO:0005200]	57722	366240	1162400	1	6	5	2	6	5	2	6	5	2	73.832	650	650	0	129.88	8.9	8.9	3.2	53117000	23471000	1500800	26	891	7;10	444
A0A5G2QM78	A0A5G2QM78	RNA helicase (EC 3.6.4.13)	DDX3X	6.15174	5.2538	6.05865	5.8214			ATP binding [GO:0005524]; ATP hydrolysis activity [GO:0016887]; nucleic acid binding [GO:0003676]; RNA helicase activity [GO:0003724]	1418200	179390	1144600	1	10	4	9	10	4	9	10	4	9	69.353	629	629	0	9.8981	16.7	6.7	14.5	77001000	11738000	102030000	37	485
A0A5S8M9X9	A0A5S8M9X9	Fumarate hydratase, mitochondrial (EC 4.2.1.2)	FH	7.03523	5.0758	6.05729	6.05611	fumarate metabolic process [GO:0006106]; homeostasis of number of cells within a tissue [GO:0048873]; malate metabolic process [GO:0006108]; positive regulation of cold-induced thermogenesis [GO:0120162]; tricarboxylic acid cycle [GO:0006099]	mitochondrion [GO:0005739]; tricarboxylic acid cycle enzyme complex [GO:0045239]	fumarate hydratase activity [GO:0004333]	10845000	119070	1141000	1	7	3	12	7	3	12	7	3	12	49.97	466	466	0	53.556	17.6	6.2	36.9	31054000	5760100	325680000	24	650		44;77;120;324
P08059;CON__Q3ZBD7	P08059;CON__Q3ZBD7	Glucose-6-phosphate isomerase (GPI) (EC 5.3.1.9) (Autocrine motility factor) (AMF) (Neuroleukin) (NLK) (Phosphoglucose isomerase) (PGI) (Phosphohexose isomerase) (PHI)	GPI	6.62044	5.29425	6.05507	5.98992	erythrocyte homeostasis [GO:0034101]; gluconeogenesis [GO:0006094]; glucose 6-phosphate metabolic process [GO:0051156]; glucose homeostasis [GO:0042593]; glycolytic process [GO:0006096]; in utero embryonic development [GO:0001701]; mesoderm formation [GO:0001707]; positive regulation of endothelial cell migration [GO:0010595]; positive regulation of immunoglobulin production [GO:0002639]	ciliary membrane [GO:0060170]; cytosol [GO:0005829]; extracellular space [GO:0005615]; nucleoplasm [GO:0005654]	cytokine activity [GO:0005125]; glucose-6-phosphate isomerase activity [GO:0004347]; monosaccharide binding [GO:0048029]; ubiquitin protein ligase binding [GO:0031625]	4172900	196900	1135200	2	5	2	6	5	2	6	5	2	6	63.125	558	558;557	0	36.668	10.4	4.7	17.2	37852000	5513100	151390000	28	1219	360
F1SE42	F1SE42	Uncharacterized protein	ADAM3A	5.46773	5.86746	6.05484	5.79668	binding of sperm to zona pellucida [GO:0007339]; cell adhesion [GO:0007155]	integral component of membrane [GO:0016021]	metalloendopeptidase activity [GO:0004222]	293580	736980	1134600	1	4	3	2	4	3	2	4	3	2	82.998	744	744	0	17.029	7.4	3.9	2.4	43101000	26531000	10569000	36	968	399;607
A0A287AC42	A0A287AC42	VAMP associated protein A	VAPA	6.14176	5.28094	6.04712	5.82327		endoplasmic reticulum membrane [GO:0005789]; integral component of membrane [GO:0016021]		1386000	190960	1114600	1	6	4	5	6	4	5	5	3	4	27.718	249	249	0	127.17	28.1	16.5	22.1	20804000	9582800	25056000	14	151	151	122;186
F1SR82;I3LGI9	F1SR82	Galactosidase beta 1 like	GLB1L	5.93219	5.62789	6.04297	5.86768	carbohydrate metabolic process [GO:0005975]	vacuole [GO:0005773]	beta-galactosidase activity [GO:0004565]	855450	424510	1104000	2	4	3	2	4	3	2	4	3	2	73.932	651	651;614	0	109.28	8.6	7.1	3.1	41043000	18869000	24808000	29	1040	434;455;568	456;463;477
F2Z5F2	F2Z5F2	RAB10, member RAS oncogene family	RAB10	6.69521	5.3557	6.03969	6.0302	cellular response to insulin stimulus [GO:0032869]; protein localization to plasma membrane [GO:0072659]; protein secretion [GO:0009306]; regulation of exocytosis [GO:0017157]; vesicle docking involved in exocytosis [GO:0006904]	endosome [GO:0005768]; Golgi apparatus [GO:0005794]; insulin-responsive compartment [GO:0032593]; plasma membrane [GO:0005886]; recycling endosome [GO:0055037]; synaptic vesicle [GO:0008021]	GTPase activity [GO:0003924]; GTP binding [GO:0005525]	4956900	226830	1095700	1	5	3	5	4	3	4	4	3	4	22.541	200	200	0	7.1167	22	13	22	25084000	8267400	135100000	13	1069
A0A287AH85	A0A287AH85	Adenylate kinase 2, mitochondrial (AK 2) (EC 2.7.4.3) (ATP-AMP transphosphorylase 2) (ATP:AMP phosphotransferase) (Adenylate monophosphate kinase)	AK2	7.14239	5.29894	6.03459	6.15864	ADP biosynthetic process [GO:0006172]; AMP metabolic process [GO:0046033]; ATP metabolic process [GO:0046034]	cytoplasm [GO:0005737]; mitochondrial intermembrane space [GO:0005758]; mitochondrion [GO:0005739]	adenylate kinase activity [GO:0004017]; ATP binding [GO:0005524]	13880000	199040	1082900	1	6	3	9	6	3	9	6	3	9	25.64	234	234	0	16.102	27.8	14.5	46.2	15526000	3226500	244360000	14	174		55
A0A288CFT0	A0A288CFT0	Triosephosphate isomerase (EC 5.3.1.1)	TPI1	6.85595	4.98473	6.03011	5.95693	gluconeogenesis [GO:0006094]; glyceraldehyde-3-phosphate biosynthetic process [GO:0046166]; glycolytic process [GO:0006096]		methylglyoxal synthase activity [GO:0008929]; protein homodimerization activity [GO:0042803]; triose-phosphate isomerase activity [GO:0004807]; ubiquitin protein ligase binding [GO:0031625]	7177100	96546	1071800	1	8	3	10	8	3	10	8	3	10	30.505	285	285	0	59.349	35.1	15.4	38.2	41964000	6506500	257100000	19	384	109
K9IVR7	K9IVR7	WD repeat domain 1 (WD repeat-containing protein 1) (WD repeat-containing protein 1 isoform 1)	WDR1	5.91159	5.54845	6.01978	5.82661	actin filament depolymerization [GO:0030042]; actin filament fragmentation [GO:0030043]; apical junction assembly [GO:0043297]; cortical cytoskeleton organization [GO:0030865]; establishment of planar polarity of follicular epithelium [GO:0042247]; locomotion [GO:0040011]; mainte0ce of epithelial cell apical/basal polarity [GO:0045199]; neutrophil mediated immunity [GO:0002446]; neutrophil migrat…	cell-cell junction [GO:0005911]; cortical actin cytoskeleton [GO:0030864]; plasma membrane [GO:0005886]	actin filament binding [GO:0051015]	815820	353550	1046600	1	8	4	7	8	4	7	8	4	7	66.187	606	606	0	47.729	13.9	6.3	15	53665000	12963000	71134000	30	1198	36
Q6RI85	Q6RI85	Phosphoglycerate kinase 2 (EC 2.7.2.3) (Phosphoglycerate kinase, testis specific)	PGK2	6.76577	5.5916	6.00698	6.12145	gluconeogenesis [GO:0006094]; glycolytic process [GO:0006096]; phosphorylation [GO:0016310]	cytosol [GO:0005829]; sperm fibrous sheath [GO:0035686]	ADP binding [GO:0043531]; ATP binding [GO:0005524]; phosphoglycerate kinase activity [GO:0004618]	5831400	390480	1016200	1	11	8	9	11	8	9	6	6	4	44.895	417	417	0	323.31	35.3	27.6	33.1	53833000	46857000	354080000	27	1287	53;163;249;250	29;61;72;176;190;251;356
A0A5G2QVV0	A0A5G2QVV0	CCT-epsilon (T-complex protein 1 subunit epsilon)	CCT5	6.063	5.11411	6.00621	5.72777	binding of sperm to zona pellucida [GO:0007339]; chaperone-mediated protein folding [GO:0061077]; positive regulation of establishment of protein localization to telomere [GO:1904851]; positive regulation of telomere mainte0ce via telomerase [GO:0032212]; protein stabilization [GO:0050821]; response to virus [GO:0009615]; toxin transport [GO:1901998]	cell body [GO:0044297]; centrosome [GO:0005813]; chaperonin-containing T-complex [GO:0005832]; microtubule [GO:0005874]	ATP binding [GO:0005524]; ATP hydrolysis activity [GO:0016887]; beta-tubulin binding [GO:0048487]; G-protein beta-subunit binding [GO:0031681]; mRNA 3'-UTR binding [GO:0003730]; mRNA 5'-UTR binding [GO:0048027]; protein folding chaperone [GO:0044183]; unfolded protein binding [GO:0051082]	1156100	130050	1014400	1	7	3	7	7	3	7	7	3	7	62.213	566	566	0	157.4	12.4	3.2	12.9	42732000	4681800	56302000	36	531	55	29;159;239;396;418;473;510;548
F1S031	F1S031	NADH dehydrogenase [ubiquinone] iron-sulfur protein 6, mitochondrial	NDUFS6	6.67034	6.55306	6.00091	6.4081	mitochondrial electron transport, NADH to ubiquinone [GO:0006120]	mitochondrial respiratory chain complex I [GO:0005747]		4681000	3573200	1002100	1	2	2	2	2	2	2	2	2	2	13.329	123	123	0	9.8361	15.4	17.9	15.4	8016700	29354000	37448000	8	877
P16276	P16276	Aconitate hydratase, mitochondrial (Aconitase) (EC 4.2.1.3) (Citrate hydro-lyase)	ACO2	6.75708	5.88792	5.98414	6.20971	tricarboxylic acid cycle [GO:0006099]	cytosol [GO:0005829]; mitochondrion [GO:0005739]	4 iron, 4 sulfur cluster binding [GO:0051539]; aconitate hydratase activity [GO:0003994]; citrate dehydratase activity [GO:0047780]; metal ion binding [GO:0046872]	5715900	772530	964140	1	13	9	18	13	9	18	13	9	18	85.76	781	781	0	323.31	15.9	11	25.1	46893000	36571000	293520000	37	1223	79;80;147;148;152;387;466;634;664	34;98;105;107;393
F1SEN2	F1SEN2	Glutamate dehydrogenase (NAD(P)(+)) (EC 1.4.1.3)	GLUD1	6.85917	5.41133	5.9777	6.08273	cellular amino acid metabolic process [GO:0006520]		glutamate dehydrogenase (NAD+) activity [GO:0004352]; glutamate dehydrogenase (NADP+) activity [GO:0004354]	7230600	257830	949940	1	5	2	12	5	2	12	5	2	12	61.307	558	558	0	14.498	9.3	5.2	22.9	31348000	17370000	298670000	33	973	406	69;207	206
F1SJU0	F1SJU0	EF-hand domain-containing protein		5.61472	4.91804	5.97624	5.503		nucleoplasm [GO:0005654]	calcium ion binding [GO:0005509]	411830	82802	946760	1	2	3	2	2	3	2	2	3	2	31.603	281	281	0	22.586	11.4	13.9	11.4	14201000	16535000	6177400	15	1000
F1RUT4	F1RUT4	Cathepsin F	CTSF	5.01695	5.89585	5.96951	5.62744		lysosome [GO:0005764]	cysteine-type peptidase activity [GO:0008234]	103980	786770	932210	1	3	4	3	3	4	3	3	4	3	52.647	474	474	0	298.24	8.6	9.9	10.1	27034000	24912000	19577000	29	851	189;226;316	184;191;310
P00348	P00348	Hydroxyacyl-coenzyme A dehydrogenase, mitochondrial (HCDH) (EC 1.1.1.35) (L-3-hydroxyacyl CoA dehydrogenase) (Medium and short-chain L-3-hydroxyacyl-coenzyme A dehydrogenase) (Short-chain 3-hydroxyacyl-CoA dehydrogenase)	HADH	7.16714	5.96025	5.96417	6.36385	fatty acid beta-oxidation [GO:0006635]; positive regulation of cold-induced thermogenesis [GO:0120162]; regulation of insulin secretion [GO:0050796]	mitochondrial matrix [GO:0005759]; mitochondrion [GO:0005739]; nucleoplasm [GO:0005654]	3-hydroxyacyl-CoA dehydrogenase activity [GO:0003857]; identical protein binding [GO:0042802]; NAD+ binding [GO:0070403]	14694000	912540	920820	1	3	4	6	3	4	6	3	4	6	34.161	314	314	0	49.139	13.1	9.9	18.2	15376000	12776000	239500000	14	1210		248
A0A5G2QXG4	A0A5G2QXG4	Arylsulfatase A	ARSA	5.6378	5.73126	5.94622	5.77176	binding of sperm to zona pellucida [GO:0007339]	integral component of membrane [GO:0016021]; plasma membrane [GO:0005886]	sulfuric ester hydrolase activity [GO:0008484]	434310	538590	883530	1	4	4	4	4	4	4	3	4	4	54.758	519	519	0	216.76	7.7	7.5	6.4	12369000	11839000	10602000	14	539		85;120;209;289
F1SE73	F1SE73	DnaJ homolog subfamily A member 1 isoform 1	DNAJA1	5.99788	5.09625	5.94379	5.67931	negative regulation of establishment of protein localization to mitochondrion [GO:1903748]; negative regulation of JUN kinase activity [GO:0043508]; negative regulation of nitrosative stress-induced intrinsic apoptotic signaling pathway [GO:1905259]; negative regulation of protein ubiquitination [GO:0031397]; positive regulation of apoptotic process [GO:0043065]; protein folding [GO:0006457]; pro…	cytosol [GO:0005829]; membrane [GO:0016020]; microtubule cytoskeleton [GO:0015630]	ATPase activator activity [GO:0001671]; ATP binding [GO:0005524]; C3HC4-type RING finger domain binding [GO:0055131]; chaperone binding [GO:0051087]; G protein-coupled receptor binding [GO:0001664]; Hsp70 protein binding [GO:0030544]; low-density lipoprotein particle receptor binding [GO:0050750]; metal ion binding [GO:0046872]; Tat protein binding [GO:0030957]; ubiquitin protein ligase binding […	995130	124810	878600	1	5	4	6	5	4	6	5	4	6	44.868	397	397	0	32.5	9.6	6.5	11.8	128360000	20065000	1176300000	21	969	377
A0A287B673	A0A287B673	H(+)-transporting two-sector ATPase (EC 7.1.2.2)	ATP6V1A	5.98219	5.74734	5.93548	5.88834	cellular iron ion homeostasis [GO:0006879]; cellular response to increased oxygen levels [GO:0036295]	apical plasma membrane [GO:0016324]; cytosol [GO:0005829]; microvillus [GO:0005902]; nucleoplasm [GO:0005654]; secretory granule [GO:0030141]; transport vesicle [GO:0030133]; vacuolar proton-transporting V-type ATPase, V1 domain [GO:0000221]	ATP binding [GO:0005524]; proton-transporting ATPase activity, rotational mechanism [GO:0046961]; proton-transporting ATP synthase activity, rotational mechanism [GO:0046933]	959810	558910	861940	1	6	2	5	6	2	5	6	2	5	68.443	618	618	0	34.735	9.5	3.1	8.9	29306000	19003000	36354000	34	285		206;319
F1SRG9	F1SRG9	Lysozyme like 4	LYZL4	5.56012	6.62694	5.93118	6.03941	fusion of sperm to egg plasma membrane involved in single fertilization [GO:0007342]	acrosomal vesicle [GO:0001669]; extracellular space [GO:0005615]; sperm flagellum [GO:0036126]	lysozyme activity [GO:0003796]	363180	4235800	853450	1	4	5	4	4	5	4	4	5	4	16.119	145	145	0	218.2	33.8	41.4	33.8	125710000	237540000	44554000	7	1042		120
P63246	P63246	Receptor of activated protein C kinase 1 (Guanine nucleotide-binding protein subunit beta-2-like 1) (Receptor for activated C kinase) (Receptor of activated protein kinase C 1) [Cleaved into: Receptor of activated protein C kinase 1, N-terminally processed]	RACK1	6.66469	5.06058	5.9204	5.88189	cell cycle [GO:0007049]; cellular response to glucose stimulus [GO:0071333]; cellular response to growth factor stimulus [GO:0071363]; gastrulation [GO:0007369]; negative regulation of cell growth [GO:0030308]; negative regulation of gene expression [GO:0010629]; negative regulation of hydrogen peroxide-induced neuron death [GO:1903208]; negative regulation of peptidyl-serine phosphorylation [GO:…	cytoplasm [GO:0005737]; cytosol [GO:0005829]; dendrite [GO:0030425]; IRE1-RACK1-PP2A complex [GO:1990630]; midbody [GO:0030496]; mitochondrion [GO:0005739]; neuronal cell body [GO:0043025]; nucleoplasm [GO:0005654]; nucleus [GO:0005634]; perikaryon [GO:0043204]; perinuclear region of cytoplasm [GO:0048471]; phagocytic cup [GO:0001891]; ribosome [GO:0005840]	BH3 domain binding [GO:0051434]; cyclin binding [GO:0030332]; cysteine-type endopeptidase activator activity involved in apoptotic process [GO:0008656]; protein homodimerization activity [GO:0042803]; protein kinase C binding [GO:0005080]; protein phosphatase binding [GO:0019903]; protein tyrosine kinase inhibitor activity [GO:0030292]; receptor tyrosine kinase binding [GO:0030971]; ribosome bind…	4620500	114970	832530	1	5	2	11	5	2	11	5	2	11	35.076	317	317	0	12.877	24.3	12.6	38.2	40074000	7316100	287310000	20	1242
A0A287ALA0	A0A287ALA0	Uncharacterized protein	BASP1	6.77297	5.55247	5.92034	6.08193	negative regulation of transcription, DNA-templated [GO:0045892]	cytoplasm [GO:0005737]; nucleus [GO:0005634]	transcription cis-regulatory region binding [GO:0000976]; transcription corepressor activity [GO:0003714]	5928900	356840	832410	1	2	2	2	2	2	2	2	2	2	23.087	228	228	0.0051813	1.5384	11.8	11.8	11.8	11654000	4995800	83005000	14	199
F1RX00	F1RX00	Amine oxidase (EC 1.4.3.-)	MAOA	6.21083	5.99917	5.91812	6.04271		integral component of membrane [GO:0016021]; mitochondrial outer membrane [GO:0005741]; mitochondrion [GO:0005739]	flavin adenine dinucleotide binding [GO:0050660]; monoamine oxidase activity [GO:0097621]; primary amine oxidase activity [GO:0008131]	1624900	998090	828180	1	2	3	6	2	3	6	2	3	6	102.41	946	946	0	250.65	2.7	3.4	6	33269000	53646000	63370000	39	860	631;880	382;420;650;719	389;391;405;411;415;802
F1SQN1	F1SQN1	T-complex protein 1 subunit delta	CCT4	6.16459	4.85734	5.91675	5.64623	binding of sperm to zona pellucida [GO:0007339]; chaperone-mediated protein folding [GO:0061077]; positive regulation of establishment of protein localization to telomere [GO:1904851]; positive regulation of telomerase activity [GO:0051973]; positive regulation of telomerase RNA localization to Cajal body [GO:1904874]; positive regulation of telomere mainte0ce via telomerase [GO:0032212]; protein…	cell body [GO:0044297]; centrosome [GO:0005813]; chaperonin-containing T-complex [GO:0005832]; microtubule [GO:0005874]; nucleoplasm [GO:0005654]; zona pellucida receptor complex [GO:0002199]	ATP binding [GO:0005524]; ATP hydrolysis activity [GO:0016887]; protein folding chaperone [GO:0044183]; unfolded protein binding [GO:0051082]	1460800	72001	825560	1	8	2	7	8	2	7	8	2	7	58.056	539	539	0	85.566	17.6	3.9	14.5	32624000	3887700	50621000	33	1035		60;192;446
A0A0A8IK66	A0A0A8IK66	Heparin-binding protein WGA16	wga16	5.78706	6.14823	5.9114	5.9489		extracellular space [GO:0005615]		612440	1406800	815450	1	3	2	2	3	2	2	3	2	2	18.211	166	166	0	3.1568	22.9	12	16.9	43349000	14068000	9674200	10	0
A0A5G2QHR5	A0A5G2QHR5	Solute carrier family 25 member 1	SLC25A1	6.41649	5.7523	5.90905	6.02595		integral component of membrane [GO:0016021]		2609100	565330	811060	1	5	5	6	5	5	6	5	5	6	57.138	539	539	0	40.449	10.2	8.5	10.6	30231000	18603000	79743000	30	459		340;430
A0A287B9G0	A0A287B9G0	Aldehyde dehydrogenase 3 family member A2	ALDH3A2	6.16841	5.01242	5.90884	5.69656	cellular aldehyde metabolic process [GO:0006081]		oxidoreductase activity, acting on the aldehyde or oxo group of donors, NAD or NADP as acceptor [GO:0016620]	1473700	102900	810660	1	2	2	2	2	2	2	2	2	2	43.656	393	393	0	24.169	6.1	6.6	6.1	17834000	3261000	32421000	22	299
A0A287AMM6	A0A287AMM6	MICOS complex subunit MIC60 (Mitofilin)	IMMT	7.16352	5.9667	5.90454	6.34492	cristae formation [GO:0042407]	MICOS complex [GO:0061617]		14572000	926190	802670	1	14	6	14	14	6	14	14	6	14	82.67	746	746	0	49.904	17.6	6	17.7	103090000	48679000	1.0674e+09	44	204		118	112;113;115
P00336	P00336	L-lactate dehydrogenase B chain (LDH-B) (EC 1.1.1.27) (LDH heart subunit) (LDH-H)	LDHB	6.78943	5.40252	5.89238	6.02811	carbohydrate metabolic process [GO:0005975]; carboxylic acid metabolic process [GO:0019752]	mitochondrial inner membrane [GO:0005743]	L-lactate dehydrogenase activity [GO:0004459]	6157900	252650	780520	1	4	2	8	4	2	8	4	2	7	36.612	334	334	0	17.218	12.3	5.4	22.5	17526000	4042400	142530000	16	1208		234
A0A287AP52	A0A287AP52	F-actin-capping protein subunit beta	CAPZB	5.76166	5.94952	5.88651	5.8659	actin cytoskeleton organization [GO:0030036]; barbed-end actin filament capping [GO:0051016]	cytoplasm [GO:0005737]; F-actin capping protein complex [GO:0008290]	actin binding [GO:0003779]	577650	890270	770030	1	5	4	4	5	4	4	5	4	4	34.446	306	306	0	16.26	14.1	12.7	13.4	19418000	16025000	10398000	18	211		216
P79403	P79403	Neutral alpha-glucosidase AB (EC 3.2.1.207) (Alpha-glucosidase 2) (Glucosidase II subunit alpha)	GANAB	6.47474	5.0331	5.88583	5.79789	carbohydrate metabolic process [GO:0005975]; N-glycan processing [GO:0006491]	glucosidase II complex [GO:0017177]; Golgi apparatus [GO:0005794]; intracellular membrane-bounded organelle [GO:0043231]; melanosome [GO:0042470]	alpha-glucosidase activity [GO:0090599]; carbohydrate binding [GO:0030246]; glucan 1,3-alpha-glucosidase activity [GO:0033919]; hydrolase activity, hydrolyzing O-glycosyl compounds [GO:0004553]	2983600	107920	768830	1	6	3	8	6	3	8	6	3	8	106.66	944	944	0	17.122	7.6	3.5	9.7	57943000	9880000	446240000	46	1245
I3LP02	I3LP02	Acetyl-CoA acetyltransferase 1	ACAT1	6.55955	6.00056	5.87182	6.14398	acetyl-CoA biosynthetic process [GO:0006085]; acetyl-CoA catabolic process [GO:0046356]; coenzyme A biosynthetic process [GO:0015937]; fatty acid beta-oxidation [GO:0006635]; isoleucine catabolic process [GO:0006550]; ketone body catabolic process [GO:0046952]; propionyl-CoA biosynthetic process [GO:1902860]	mitochondrion [GO:0005739]	acetyl-CoA C-acetyltransferase activity [GO:0003985]; potassium ion binding [GO:0030955]	3627000	1001300	744420	1	4	4	4	4	4	4	4	4	4	45.329	426	426	0	105.16	14.1	8.7	12.7	20150000	21028000	89351000	21	1153	210;376	90
A0A286ZV95	A0A286ZV95	Transmembrane emp24 domain-containing protein 10 (Transmembrane p24 trafficking protein 10)	TMED10	6.84019	5.53826	5.86571	6.08139	COPI-coated vesicle budding [GO:0035964]; cytosol to ERGIC protein transport [GO:0106273]; endoplasmic reticulum to Golgi vesicle-mediated transport [GO:0006888]; Golgi organization [GO:0007030]; intracellular protein transport [GO:0006886]; negative regulation of aspartic-type endopeptidase activity involved in amyloid precursor protein catabolic process [GO:1902960]; positive regulation of inte…	COPI-coated vesicle [GO:0030137]; COPII-coated ER to Golgi transport vesicle [GO:0030134]; endoplasmic reticulum [GO:0005783]; endoplasmic reticulum-Golgi intermediate compartment [GO:0005793]; endoplasmic reticulum membrane [GO:0005789]; gamma-secretase complex [GO:0070765]; Golgi apparatus [GO:0005794]; integral component of membrane [GO:0016021]; zymogen granule membrane [GO:0042589]	protein transmembrane transporter activity [GO:0008320]; syntaxin binding [GO:0019905]	6921300	345350	734030	1	2	2	4	2	2	4	2	2	4	24.91	219	219	0	6.2883	6.4	6.4	19.6	8074400	3798900	107730000	11	61
F6Q936;REV__A0A286ZTB6	F6Q936	CCT-beta (T-complex protein 1 subunit beta)	CCT2	6.14712	5.18574	5.86154	5.73147	binding of sperm to zona pellucida [GO:0007339]; chaperone-mediated protein complex assembly [GO:0051131]; chaperone mediated protein folding independent of cofactor [GO:0051086]; positive regulation of establishment of protein localization to telomere [GO:1904851]; positive regulation of telomerase activity [GO:0051973]; positive regulation of telomerase RNA localization to Cajal body [GO:190487…	cell body [GO:0044297]; chaperonin-containing T-complex [GO:0005832]; microtubule [GO:0005874]; zona pellucida receptor complex [GO:0002199]	ATP binding [GO:0005524]; ATP hydrolysis activity [GO:0016887]; protein folding chaperone [GO:0044183]; ubiquitin protein ligase binding [GO:0031625]; unfolded protein binding [GO:0051082]	1403200	153370	727010	2	7	3	6	7	3	6	7	3	6	57.33	534	534;239	0	323.31	12.5	5.8	11.2	25650000	6628000	47634000	32	1083		62;160;244;435;479
A0A5G2R9D8	A0A5G2R9D8	DHC_N1 domain-containing protein		6.35795	6.01866	5.85876	6.07846	microtubule-based movement [GO:0007018]	dynein complex [GO:0030286]; integral component of membrane [GO:0016021]	dynein intermediate chain binding [GO:0045505]; dynein light intermediate chain binding [GO:0051959]; minus-end-directed microtubule motor activity [GO:0008569]	2280100	1043900	722370	1	2	3	5	2	3	5	2	3	4	66.423	592	592	0	73.352	4.7	6.4	9.6	25283000	36535000	81142000	35	600		135;518
A0A286ZW33	A0A286ZW33	Septin	SEPTIN7	6.57839	5.85886	5.85434	6.0972	spermatogenesis [GO:0007283]	cleavage furrow [GO:0032154]; kinetochore [GO:0000776]; midbody [GO:0030496]; motile cilium [GO:0031514]; septin complex [GO:0031105]; spindle [GO:0005819]	GTP binding [GO:0005525]	3787800	722530	715060	1	7	3	11	7	3	11	7	3	11	47.859	410	410	0	19.234	16.6	9.5	29.3	20447000	17307000	114350000	21	64	305	39
D2WKD6;A0A5K1U342	D2WKD6	Sodium/potassium-transporting ATPase subunit alpha	ATP1A1	7.00225	5.41409	5.85073	6.08902		integral component of membrane [GO:0016021]; plasma membrane [GO:0005886]	ATP binding [GO:0005524]; metal ion binding [GO:0046872]; P-type potassium transmembrane transporter activity [GO:0008556]	10052000	259470	709130	2	9	5	22	8	4	18	6	4	13	112.75	1021	1021;1054	0	39.321	10.1	5.1	24.7	48673000	16729000	541730000	45	753		613;671;732;947
A0A287BQ99	A0A287BQ99	Uncharacterized protein	LOC110258345	5.46094	4.9508	5.85026	5.42067	male gonad development [GO:0008584]	external side of plasma membrane [GO:0009897]; integral component of membrane [GO:0016021]; plasma membrane [GO:0005886]; sperm head plasma membrane [GO:1990913]	metalloendopeptidase activity [GO:0004222]	289030	89289	708370	1	7	5	3	7	5	3	4	3	2	80.6	718	718	0	323.31	12.4	10.4	6.1	32982000	13708000	14575000	31	373	503;506;509;585
P00506	P00506	Aspartate aminotransferase, mitochondrial (mAspAT) (EC 2.6.1.1) (EC 2.6.1.7) (Fatty acid-binding protein) (FABP-1) (Glutamate oxaloacetate transaminase 2) (Kynurenine aminotransferase 4) (Kynurenine aminotransferase IV) (Kynurenine--oxoglutarate transaminase 4) (Kynurenine--oxoglutarate transaminase IV) (Plasma membrane-associated fatty acid-binding protein) (FABPpm) (Transaminase A)	GOT2	6.78666	5.88762	5.84662	6.17363	2-oxoglutarate metabolic process [GO:0006103]; aspartate catabolic process [GO:0006533]; aspartate metabolic process [GO:0006531]; biosynthetic process [GO:0009058]; glutamate metabolic process [GO:0006536]; lipid transport [GO:0006869]	mitochondrial inner membrane [GO:0005743]; mitochondrial matrix [GO:0005759]; mitochondrion [GO:0005739]; plasma membrane [GO:0005886]	kynurenine-oxoglutarate transaminase activity [GO:0016212]; L-aspartate:2-oxoglutarate aminotransferase activity [GO:0004069]; pyridoxal phosphate binding [GO:0030170]	6118700	772000	702460	1	9	7	9	9	7	9	9	7	9	47.436	430	430	0	98.945	20.7	17.7	16	37381000	23140000	315400000	26	1212	71;322	60;174;315
P19619	P19619	Annexin A1 (Annexin I) (Annexin-1) (Calpactin II) (Calpactin-2) (Chromobindin-9) (Lipocortin I) (Phospholipase A2 inhibitory protein) (p35) [Cleaved into: Annexin Ac2-26]	ANXA1	6.14916	5.84961	5.84417	5.94765	actin cytoskeleton reorganization [GO:0031532]; adaptive immune response [GO:0002250]; cellular response to glucocorticoid stimulus [GO:0071385]; G protein-coupled receptor signaling pathway, coupled to cyclic nucleotide second messenger [GO:0007187]; granulocyte chemotaxis [GO:0071621]; inflammatory response [GO:0006954]; innate immune response [GO:0045087]; monocyte chemotaxis [GO:0002548]; neg…	apical plasma membrane [GO:0016324]; basolateral plasma membrane [GO:0016323]; early endosome membrane [GO:0031901]; extracellular exosome [GO:0070062]; extracellular space [GO:0005615]; extrinsic component of endosome membrane [GO:0031313]; extrinsic component of external side of plasma membrane [GO:0031232]; lateral plasma membrane [GO:0016328]; motile cilium [GO:0031514]; nucleus [GO:0005634];…	calcium-dependent phospholipid binding [GO:0005544]; calcium ion binding [GO:0005509]; phospholipase A2 inhibitor activity [GO:0019834]	1409800	707310	698500	1	3	3	3	3	3	3	3	3	3	38.759	346	346	0	6.6126	5.8	5.8	5.8	18234000	17523000	61248000	20	1224
A0A5G2R8A9	A0A5G2R8A9	Carnitine palmitoyltransferase 2	CPT2	6.36427	5.31241	5.84296	5.83988	carnitine metabolic process [GO:0009437]; fatty acid beta-oxidation [GO:0006635]; in utero embryonic development [GO:0001701]; long-chain fatty acid metabolic process [GO:0001676]; positive regulation of cold-induced thermogenesis [GO:0120162]	mitochondrion [GO:0005739]; nucleolus [GO:0005730]; nucleoplasm [GO:0005654]	carnitine O-palmitoyltransferase activity [GO:0004095]	2313500	205310	696570	1	2	2	2	2	2	2	2	2	2	73.966	658	658	0	72.867	2.6	3.3	2.6	25773000	14323000	85600000	37	591		43;214;548;647
F1RW75	F1RW75	Desmoplakin	DSP	6.76949	6.40618	5.83571	6.33713	adherens junction organization [GO:0034332]; bundle of His cell-Purkinje myocyte adhesion involved in cell communication [GO:0086073]; cell-cell adhesion [GO:0098609]; desmosome organization [GO:0002934]; epithelial cell-cell adhesion [GO:0090136]; intermediate filament cytoskeleton organization [GO:0045104]; intermediate filament organization [GO:0045109]; keratinocyte differentiation [GO:003021…	basolateral plasma membrane [GO:0016323]; cornified envelope [GO:0001533]; cytoplasm [GO:0005737]; desmosome [GO:0030057]; intercalated disc [GO:0014704]; intermediate filament [GO:0005882]; membrane [GO:0016020]; plasma membrane [GO:0005886]	cell adhesion molecule binding [GO:0050839]; protein kinase C binding [GO:0005080]; scaffold protein binding [GO:0097110]; structural molecule activity [GO:0005198]	5881500	2547900	685030	1	39	46	54	39	46	54	39	46	54	331.61	2883	2883	0	257.77	14.6	16	18.5	2.9646e+09	3.8751e+09	1275800000	163	857		140;2287
A0A287AMZ2	A0A287AMZ2	T-complex protein 1 subunit gamma	CCT3	6.21609	5.55387	5.83535	5.86844	binding of sperm to zona pellucida [GO:0007339]; chaperone-mediated protein folding [GO:0061077]; pore complex assembly [GO:0046931]; positive regulation of establishment of protein localization to telomere [GO:1904851]; positive regulation of telomere mainte0ce via telomerase [GO:0032212]; protein stabilization [GO:0050821]; toxin transport [GO:1901998]	cell body [GO:0044297]; chaperonin-containing T-complex [GO:0005832]; microtubule [GO:0005874]; zona pellucida receptor complex [GO:0002199]	ATP binding [GO:0005524]; ATP hydrolysis activity [GO:0016887]; protein folding chaperone [GO:0044183]; transferase activity [GO:0016740]; unfolded protein binding [GO:0051082]	1644700	357990	684460	1	7	3	11	7	3	11	7	3	11	60.653	545	545	0	83.065	12.7	4.6	21.1	26140000	11456000	76335000	32	207	188	395;429	252
C4TP28	C4TP28	Phosphatidylethanolamine-binding protein 4	PEBP4	5.9166	6.39505	5.83499	6.04888				825280	2483400	683900	1	5	5	4	5	5	4	5	5	4	25.176	222	222	0	95.92	33.3	33.3	23.4	17909000	45686000	16862000	9	663
A0A5G2QCR1	A0A5G2QCR1	Helix-destabilizing protein (Heterogeneous nuclear ribonucleoprotein A1) (hnRNP core protein A1)	HNRNPA1	6.43433	5.33143	5.83037	5.86538			RNA binding [GO:0003723]	2718500	214500	676660	1	3	2	4	3	2	4	3	2	4	31.351	296	296	0	4.8216	8.8	8.8	13.9	10827000	6951700	67182000	16	431	147;150
B5KJG2;A0A287AJQ2	B5KJG2	Phosphoglycerate mutase (EC 5.4.2.11) (EC 5.4.2.4)	PGAM2	6.00004	5.43778	5.8178	5.75187	glycolytic process [GO:0006096]; striated muscle contraction [GO:0006941]		bisphosphoglycerate mutase activity [GO:0004082]; hydrolase activity [GO:0016787]; identical protein binding [GO:0042802]; phosphoglycerate mutase activity [GO:0004619]	1000100	274020	657360	2	7	4	4	7	4	4	7	4	4	28.677	253	253;254	0	150.31	28.1	17.8	12.6	21559000	8616100	34184000	14	657	188
A0A287A4T2	A0A287A4T2	Electron transfer flavoprotein subunit alpha (Alpha-ETF)	ETFA	6.72414	5.6222	5.81255	6.05296		mitochondrial matrix [GO:0005759]	electron transfer activity [GO:0009055]; flavin adenine dinucleotide binding [GO:0050660]	5298400	418990	649450	1	5	3	7	5	3	7	5	3	7	35.051	333	333	0	80.947	18.9	10.8	28.8	16206000	9392900	202980000	20	103	259	261;290
A0A286ZYQ6	A0A286ZYQ6	Peptidase_M24 domain-containing protein	PA2G4	6.41137	5.43886	5.80438	5.88487				2578500	274700	637360	1	4	2	5	4	2	5	4	2	5	41.264	372	372	0	7.3054	10.8	5.9	12.9	15668000	5768700	59441000	21	78		325
P00889	P00889	Citrate synthase, mitochondrial (EC 2.3.3.1) (Citrate (Si)-synthase)	CS	7.01536	5.92814	5.79062	6.24471	carbohydrate metabolic process [GO:0005975]; citrate metabolic process [GO:0006101]; tricarboxylic acid cycle [GO:0006099]	mitochondrial matrix [GO:0005759]	citrate (Si)-synthase activity [GO:0004108]; citrate synthase activity [GO:0036440]	10360000	847500	617470	1	5	3	8	5	3	8	5	3	8	51.629	464	464	0	106	11.4	5.8	18.5	21810000	17797000	299020000	21	1215	334;337;386	67;68;72;373;452
A0A5G2R1I5	A0A5G2R1I5	Lon protease homolog, mitochondrial (EC 3.4.21.53) (Lon protease-like protein) (LONP) (Mitochondrial ATP-dependent protease Lon) (Serine protease 15)	LONP1	6.66494	5.65566	5.79043	6.03701	cellular response to oxidative stress [GO:0034599]; chaperone-mediated protein complex assembly [GO:0051131]; oxidation-dependent protein catabolic process [GO:0070407]; protein quality control for misfolded or incompletely synthesized proteins [GO:0006515]	mitochondrial matrix [GO:0005759]	ATP binding [GO:0005524]; ATP-dependent peptidase activity [GO:0004176]; ATP hydrolysis activity [GO:0016887]; sequence-specific DNA binding [GO:0043565]; serine-type endopeptidase activity [GO:0004252]	4623200	452540	617210	1	11	6	17	11	6	17	11	6	17	100.63	895	895	0	263.17	12.1	8.3	19.7	98244000	114780000	256320000	38	558		252;253;370;429;487;504;588;815
A0A287A7V3	A0A287A7V3	Beta-hexosaminidase (EC 3.2.1.52)	HEXA	5.99466	5.83679	5.78987	5.87377	adult walking behavior [GO:0007628]; carbohydrate metabolic process [GO:0005975]; cell morphogenesis involved in neuron differentiation [GO:0048667]; ganglioside catabolic process [GO:0006689]; glycosaminoglycan metabolic process [GO:0030203]; lipid storage [GO:0019915]; lysosome organization [GO:0007040]; myelination [GO:0042552]; neuromuscular process controlling balance [GO:0050885]; neuromusc…	lysosome [GO:0005764]; membrane [GO:0016020]	beta-N-acetylhexosaminidase activity [GO:0004563]; N-acetyl-beta-D-galactosaminidase activity [GO:0102148]	987770	686730	616410	1	4	3	4	4	3	4	4	3	4	62.597	545	545	0	25.109	9.2	5.9	9.5	15410000	17168000	30320000	25	119		420
A0A287AV28	A0A287AV28	Glycerol-3-phosphate dehydrogenase [NAD(+)] (EC 1.1.1.8)		5.73142	5.96577	5.78813	5.82844	carbohydrate metabolic process [GO:0005975]; glycerol-3-phosphate catabolic process [GO:0046168]	glycerol-3-phosphate dehydrogenase complex [GO:0009331]	glycerol-3-phosphate dehydrogenase [NAD+] activity [GO:0004367]; NAD binding [GO:0051287]; protein homodimerization activity [GO:0042803]	538790	924200	613950	1	3	2	2	3	2	2	2	2	2	37.97	347	347	0	276.89	9.8	6.1	6.1	15013000	21257000	12392000	23	238	44;53;54;171	36
I3LFE8	I3LFE8	Inorganic diphosphatase (EC 3.6.1.1)	PPA2	6.25532	6.26498	5.76611	6.09547	diphosphate metabolic process [GO:0071344]; phosphate-containing compound metabolic process [GO:0006796]; regulation of mitochondrial membrane potential [GO:0051881]	cytosol [GO:0005829]; mitochondrion [GO:0005739]	inorganic diphosphatase activity [GO:0004427]; magnesium ion binding [GO:0000287]; protein serine/threonine phosphatase activity [GO:0004722]	1800200	1840700	583590	1	3	2	2	3	2	2	3	2	2	38.757	342	342	0	11.044	9.9	7.6	6.1	12839000	40496000	39605000	22	1121		114
F2Z5K2	F2Z5K2	Proteasome subunit alpha type-5	PSMA5	6.42325	6.06985	5.76592	6.08634	proteasomal protein catabolic process [GO:0010498]; proteasome-mediated ubiquitin-dependent protein catabolic process [GO:0043161]	cytosol [GO:0005829]; nucleus [GO:0005634]; proteasome core complex [GO:0005839]; proteasome core complex, alpha-subunit complex [GO:0019773]		2650000	1174500	583340	1	4	4	3	4	4	3	4	4	3	25.242	232	232	0	3.9402	19.8	19.8	11.6	14427000	22213000	29150000	11	1072
P54612	P54612	Serine/threonine-protein phosphatase 2A 65 kDa regulatory subunit A alpha isoform (PP2A subunit A isoform PR65-alpha) (PP2A subunit A isoform R1-alpha)	PPP2R1A	5.65137	5.09349	5.74825	5.4977	chromosome segregation [GO:0007059]; protein-containing complex assembly [GO:0065003]; protein dephosphorylation [GO:0006470]	chromosome, centromeric region [GO:0000775]; cytoplasm [GO:0005737]; dendrite [GO:0030425]; lateral plasma membrane [GO:0016328]; nucleus [GO:0005634]; protein phosphatase type 2A complex [GO:0000159]	protein phosphatase regulator activity [GO:0019888]	448100	124020	560080	1	7	2	4	7	2	4	7	2	4	65.322	589	589	0	32.584	11.5	3.6	6.6	17923000	3968700	16375000	32	1234		528
F1RN10	F1RN10	AU RNA binding methylglutaconyl-CoA hydratase (Methylglutaconyl-CoA hydratase, mitochondrial isoform 1) (Methylglutaconyl-CoA hydratase, mitochondrial isoform X1)	AUH	5.51642	5.36728	5.73421	5.5393	fatty acid beta-oxidation [GO:0006635]	mitochondrion [GO:0005739]	enoyl-CoA hydratase activity [GO:0004300]; mRNA 3'-UTR binding [GO:0003730]	328410	232960	542260	1	4	2	2	4	2	2	4	2	2	35.795	338	338	0	35.278	16.3	5.3	5.9	29266000	4426300	6239700	19	812		229
A0A5G2R0Z8	A0A5G2R0Z8	Hydroxysteroid dehydrogenase like 2	HSDL2	6.11734	5.94946	5.72995	5.93225		mitochondrion [GO:0005739]; peroxisome [GO:0005777]	oxidoreductase activity [GO:0016491]	1310200	890150	536970	1	4	3	5	4	3	5	4	3	5	45.309	418	418	0	61.538	8.9	7.2	12	16816000	24591000	53174000	27	555		401;414
A0A287AV76	A0A287AV76	BAG cochaperone 2	BAG2	5.73002	5.67758	5.72351	5.71037	negative regulation of protein binding [GO:0032091]; negative regulation of ubiquitin protein ligase activity [GO:1904667]; positive regulation of proteasomal protein catabolic process [GO:1901800]; positive regulation of protein processing [GO:0010954]; protein metabolic process [GO:0019538]; protein stabilization [GO:0050821]	axon [GO:0030424]; chaperone complex [GO:0101031]; dendritic microtubule [GO:1901588]	adenyl-nucleotide exchange factor activity [GO:0000774]; chaperone binding [GO:0051087]; heat shock protein binding [GO:0031072]; identical protein binding [GO:0042802]; tau protein binding [GO:0048156]; transmembrane transporter binding [GO:0044325]; ubiquitin protein ligase binding [GO:0031625]	537060	475970	529060	1	3	2	3	3	2	3	3	2	3	23.644	210	210	0	2.9418	18.1	13.8	18.1	26399000	6663600	20805000	14	239
Q007T2	Q007T2	Cell division control protein 42 homolog (EC 3.6.5.2)	CDC42	6.3857	5.46577	5.72216	5.85788	actin filament organization [GO:0007015]; Cdc42 protein signal transduction [GO:0032488]; cell junction assembly [GO:0034329]; cell migration [GO:0016477]; cell projection assembly [GO:0030031]; dendritic spine morphogenesis [GO:0060997]; endocytosis [GO:0006897]; establishment of epithelial cell apical/basal polarity [GO:0045198]; modification of synaptic structure [GO:0099563]; phagocytosis, en…	cytoplasm [GO:0005737]; dendritic spine [GO:0043197]; lamellipodium membrane [GO:0031258]; membrane [GO:0016020]; microtubule organizing center [GO:0005815]; midbody [GO:0030496]; mitotic spindle [GO:0072686]; spindle midzone [GO:0051233]	G protein activity [GO:0003925]; GTPase activity [GO:0003924]; GTP binding [GO:0005525]	2430500	292260	527430	1	3	2	4	3	2	4	3	2	4	21.258	191	191	0	6.7213	15.7	15.7	21.5	15394000	5828200	54861000	9	1253
K7GM53	K7GM53	Serine/threonine-protein phosphatase (EC 3.1.3.16)	PPEF1	6.89873	6.05492	5.70745	6.22037	detection of stimulus involved in sensory perception [GO:0050906]		calcium ion binding [GO:0005509]; iron ion binding [GO:0005506]; manganese ion binding [GO:0030145]; protein serine phosphatase activity [GO:0106306]; protein threonine phosphatase activity [GO:0106307]	7920000	1134800	509860	1	7	6	2	7	6	2	7	6	2	69.552	602	602	0	195.21	14.1	10.8	4	20158000	41545000	255930000	32	1185	153;154;201;417;579	155;240;262;568
F1ST43	F1ST43	Acyl-CoA dehydrogenase very long chain	ACADVL	6.53667	4.77817	5.69386	5.66957		mitochondrion [GO:0005739]	acyl-CoA dehydrogenase activity [GO:0003995]; fatty-acyl-CoA binding [GO:0000062]; flavin adenine dinucleotide binding [GO:0050660]; very-long-chain-acyl-CoA dehydrogenase activity [GO:0017099]	3440900	60003	494150	1	7	2	7	7	2	7	7	2	7	69.844	647	647	0	297.11	12.1	2.8	10.2	19517000	2160100	123870000	36	1052	114;236;330;331;457;481;489	69;116;125;326;336;340;344;470;610
A0A287AT18;F1SBA5	A0A287AT18	Proteasome subunit alpha type	PSMA7	6.37689	5.7248	5.69121	5.93097	proteasomal protein catabolic process [GO:0010498]; ubiquitin-dependent protein catabolic process [GO:0006511]	cytoplasm [GO:0005737]; nucleus [GO:0005634]; proteasome core complex [GO:0005839]; proteasome core complex, alpha-subunit complex [GO:0019773]		2381700	530640	491140	2	3	2	4	3	2	4	3	2	4	27.867	248	248;250	0	4.2178	16.9	12.5	20.2	9348600	10510000	45638000	14	223	116;120;122		113;119;121
F1S2W0	F1S2W0	Family with sequence similarity 71 member A	FAM71A	5.81493	5.6744	5.68981	5.72638				653030	472500	489570	1	4	3	3	4	3	3	4	3	3	64.186	597	597	0	57.336	6.7	5.5	5.7	33647000	28250000	22996000	20	900
F1SKK1	F1SKK1	Mitochondrial carnitine/acylcarnitine carrier protein (Solute carrier family 25 member 20)	SLC25A20	5.9435	5.48333	5.67026	5.69903	in utero embryonic development [GO:0001701]	cytosol [GO:0005829]; integral component of membrane [GO:0016021]; mitochondrion [GO:0005739]		878010	304320	468010	1	2	2	2	2	2	2	2	2	2	32.851	301	301	0	30.414	7.3	7	5.6	7020100	4564800	13170000	15	1003	150;247	177
F1SP29	F1SP29	Actin-like protein 7A	ACTL7A	5.42361	5.67753	5.66118	5.58744		acrosomal vesicle [GO:0001669]; cytoplasm [GO:0005737]; dynactin complex [GO:0005869]; Golgi apparatus [GO:0005794]; nucleus [GO:0005634]		265220	475920	458330	1	6	4	4	6	4	4	6	4	4	49.202	439	439	0	323.31	17.3	11.8	9.6	21012000	16361000	11882000	24	1028	52	6;108;190;200;210;325;335;385
A0A5G2R9Z9	A0A5G2R9Z9	Phosphoinositide phospholipase C (EC 3.1.4.11)	PLCD4	4.98083	5.60646	5.65389	5.41373	acrosome reaction [GO:0007340]; intracellular signal transduction [GO:0035556]; lipid catabolic process [GO:0016042]; phosphatidylinositol metabolic process [GO:0046488]	cytosol [GO:0005829]; endoplasmic reticulum [GO:0005783]; nucleus [GO:0005634]; plasma membrane [GO:0005886]	calcium ion binding [GO:0005509]; phosphatidylinositol phospholipase C activity [GO:0004435]	95682	404070	450700	1	9	9	4	9	9	4	9	9	4	91.027	797	797	0	182.78	14.7	15.4	7.4	31264000	38601000	11892000	32	604	214;517	18;45;154
F1ST87	F1ST87	Calicin	CCIN	5.22243	5.75156	5.64171	5.53857	actin cytoskeleton organization [GO:0030036]; brain development [GO:0007420]	actin cytoskeleton [GO:0015629]; dendrite cytoplasm [GO:0032839]	actin filament binding [GO:0051015]	166890	564360	438240	1	4	2	2	4	2	2	4	2	2	66.817	588	588	0	31.295	7.8	4.3	3.9	15338000	19753000	5841300	35	1053
A0A287ABR3	A0A287ABR3	ZnF_CDGSH domain-containing protein	CISD1	6.45497	6.1014	5.63605	6.06414	regulation of autophagy [GO:0010506]	integral component of membrane [GO:0016021]; mitochondrial outer membrane [GO:0005741]	2 iron, 2 sulfur cluster binding [GO:0051537]; metal ion binding [GO:0046872]	2850800	1263000	432560	1	4	2	2	4	2	2	4	2	2	12.781	111	111	0	128.89	43.2	25.2	25.2	12930000	7578100	38878000	6	148		47;65
A0A5G2RAC9	A0A5G2RAC9	ATP synthase subunit b	ATP5PB	5.82128	6.35725	5.63472	5.93775	ATP synthesis coupled proton transport [GO:0015986]	mitochondrial proton-transporting ATP synthase complex, coupling factor F(o) [GO:0000276]	proton transmembrane transporter activity [GO:0015078]	662650	2276400	431240	1	4	5	2	4	5	2	4	5	2	27.128	238	238	0	150.38	16.4	21.4	8.8	7562200	35564000	9939800	15	609		158
A0A5G2QTR9	A0A5G2QTR9	Tyrosine 3-monooxygenase/tryptophan 5-monooxygenase activation protein beta	YWHAB	5.59549	4.67186	5.63179	5.29971				393990	46974	428340	1	5	4	6	2	2	2	2	2	2	27.568	241	241	0	3.3987	21.2	17	24.9	12605000	2809300	26067000	15	519		218
A0A5G2QTR7	A0A5G2QTR7	Uncharacterized protein		5.68656	5.19064	5.62802	5.50174		integral component of membrane [GO:0016021]	metalloendopeptidase activity [GO:0004222]	485920	155110	424640	1	7	6	6	7	6	6	7	6	6	78.385	696	696	0	200.44	10.6	10.6	10.6	107220000	80772000	52179000	31	518	584
A0A5G2QM65	A0A5G2QM65	Electron transfer flavoprotein-ubiquinone oxidoreductase (ETF-QO) (EC 1.5.5.1)	ETFDH	5.92996	5.88515	5.62511	5.81341		integral component of membrane [GO:0016021]; mitochondrial inner membrane [GO:0005743]	4 iron, 4 sulfur cluster binding [GO:0051539]; electron-transferring-flavoprotein dehydrogenase activity [GO:0004174]; metal ion binding [GO:0046872]	851050	767630	421800	1	2	2	5	2	2	5	2	2	5	67.495	606	606	0	59.043	4.1	3	8.6	14291000	24564000	33560000	32	484		51;470
A0A286ZX29	A0A286ZX29	Serpin family B member 12	SERPINB12	6.06401	6.08511	5.62501	5.92471	hematopoietic progenitor cell differentiation [GO:0002244]; negative regulation of endopeptidase activity [GO:0010951]	extracellular space [GO:0005615]	serine-type endopeptidase inhibitor activity [GO:0004867]	1158800	1216500	421710	1	2	2	2	2	2	2	2	2	2	48.306	425	425	0	5.3504	4	4	5.4	8434200	24330000	23177000	20	70
K9IVI1	K9IVI1	Oxoglutarate dehydrogenase (succinyl-transferring) (EC 1.2.4.2)	OGDH	6.61906	5.3492	5.6199	5.86272	tricarboxylic acid cycle [GO:0006099]		oxoglutarate dehydrogenase (succinyl-transferring) activity [GO:0004591]; thiamine pyrophosphate binding [GO:0030976]	4159700	223460	416770	1	10	5	19	10	5	19	10	5	16	115.64	1023	1023	0	176.6	9.5	5.3	19	23345000	11583000	372020000	45	1197	300;511;514	353;484;516;801;875;921
F1RR24	F1RR24	Spermatogenesis associated 32	SPATA32	5.10636	4.76341	5.61163	5.16047	spermatogenesis [GO:0007283]	perinuclear region of cytoplasm [GO:0048471]	actin binding [GO:0003779]	127750	57997	408910	1	3	2	2	3	2	2	3	2	2	38.263	345	345	0	92.401	6.7	5.8	6.1	7769200	3076100	5244400	19	831	98	58	136;139;327
P29804	P29804	Pyruvate dehydrogenase E1 component subunit alpha, somatic form, mitochondrial (EC 1.2.4.1) (PDHE1-A type I) (Fragment)	PDHA1	6.77667	5.56861	5.60885	5.98471	acetyl-CoA biosynthetic process from pyruvate [GO:0006086]; glucose metabolic process [GO:0006006]; tricarboxylic acid cycle [GO:0006099]	mitochondrial matrix [GO:0005759]; pyruvate dehydrogenase complex [GO:0045254]	pyruvate dehydrogenase (acetyl-transferring) activity [GO:0004739]	5979600	370350	406300	1	4	3	11	4	3	11	4	3	11	43.121	389	389	0	123.08	8.7	6.2	27.5	18978000	24275000	350550000	22	1228	223	228;256;293;317;323	231;292
F1SV23	F1SV23	Complex I-15 kDa (NADH dehydrogenase [ubiquinone] iron-sulfur protein 5) (NADH-ubiquinone oxidoreductase 15 kDa subunit)	NDUFS5	5.77759	5.45585	5.60209	5.61184	mitochondrial respiratory chain complex I assembly [GO:0032981]	mitochondrial respiratory chain complex I [GO:0005747]		599230	285660	400030	1	2	2	2	2	2	2	2	2	2	12.48	106	106	0	5.4963	16	16	16	3003700	2757200	5191700	6	1060
F1SU97	F1SU97	Prosaposin	PSAP	6.12707	5.94189	5.6004	5.88979	adenylate cyclase-inhibiting G protein-coupled receptor signaling pathway [GO:0007193]; regulation of lipid metabolic process [GO:0019216]; sphingolipid metabolic process [GO:0006665]	extracellular space [GO:0005615]; lysosome [GO:0005764]		1339900	874770	398470	1	2	3	2	2	3	2	2	3	2	54.321	492	492	0	6.3519	4.1	5.9	4.1	10759000	23619000	36178000	27	1057
A0A5G2Q7D7	A0A5G2Q7D7	Succinate dehydrogenase [ubiquinone] flavoprotein subunit, mitochondrial (EC 1.3.5.1)	SDHA	6.95735	5.17368	5.57753	5.90285	electron transport chain [GO:0022900]; tricarboxylic acid cycle [GO:0006099]	mitochondrial inner membrane [GO:0005743]	flavin adenine dinucleotide binding [GO:0050660]; succinate dehydrogenase (ubiquinone) activity [GO:0008177]	9064600	149170	378030	1	10	7	20	10	7	20	10	7	20	71.194	649	649	0	323.31	15.3	10.8	30.7	44175000	33387000	1186800000	32	415	236;305;411;413;472;488;596;598;599;604	99;264;332;395;479;504
A0A287AZF9	A0A287AZF9	Cytochrome c1 (Cytochrome c1, heme protein, mitochondrial)	CYC1	6.50161	5.58367	5.55944	5.88157	mitochondrial electron transport, ubiquinol to cytochrome c [GO:0006122]	mitochondrial respiratory chain complex III [GO:0005750]	electron transfer activity [GO:0009055]; heme binding [GO:0020037]; metal ion binding [GO:0046872]	3174000	383420	362610	1	9	8	8	9	8	8	9	8	8	35.442	326	326	0	49.978	28.5	26.4	21.8	35284000	33811000	234800000	17	252	191
F6PZX4	F6PZX4	Acetyl-CoA acyltransferase 2	ACAA2	5.88604	5.04579	5.52018	5.484	cellular response to hypoxia [GO:0071456]; fatty acid beta-oxidation [GO:0006635]; negative regulation of mitochondrial membrane permeability involved in apoptotic process [GO:1902109]; negative regulation of mitochondrial outer membrane permeabilization involved in apoptotic signaling pathway [GO:1901029]	mitochondrion [GO:0005739]	acetyl-CoA C-acetyltransferase activity [GO:0003985]; acyl-CoA hydrolase activity [GO:0047617]	769200	111120	331270	1	3	2	2	3	2	2	3	2	2	42.048	398	398	0	9.9547	4.3	4.3	4.3	7136100	3435000	14615000	19	1079
F1RKM0	F1RKM0	Lamin B1 (Lamin-B1 isoform 1)	LMNB1	5.06703	5.49152	5.51004	5.3562	nuclear envelope organization [GO:0006998]	lamin filament [GO:0005638]; nuclear inner membrane [GO:0005637]; nuclear matrix [GO:0016363]; nucleoplasm [GO:0005654]	phospholipase binding [GO:0043274]; sequence-specific double-stranded DNA binding [GO:1990837]	116690	310110	323620	1	4	4	3	3	3	2	3	3	2	66.485	586	586	0.0051858	1.5453	6	6	4.6	11327000	10854000	4084200	35	797
I3LHV1	I3LHV1	Uncharacterized protein	LOC100049687	5.2746	5.48083	5.50881	5.42141	binding of sperm to zona pellucida [GO:0007339]; cell adhesion [GO:0007155]	integral component of membrane [GO:0016021]	metalloendopeptidase activity [GO:0004222]	188190	302570	322710	1	5	3	2	5	3	2	5	3	2	83.532	748	748	0	146.6	7.1	3.3	2.4	13507000	12103000	7527800	40	1126	526
A0A287A0Q8	A0A287A0Q8	Hsc70/Hsp90-organizing protein (Stress-induced-phosphoprotein 1)	STIP1	6.09082	5.14223	5.49475	5.57593				1232600	138750	312430	1	4	2	5	4	2	5	4	2	5	62.238	541	541	0	5.6245	6.8	3.5	8.7	12332000	4717400	47514000	34	86
P00571	P00571	Adenylate kinase isoenzyme 1 (AK 1) (EC 2.7.4.3) (EC 2.7.4.6) (ATP-AMP transphosphorylase 1) (ATP:AMP phosphotransferase) (Adenylate monophosphate kinase) (Myokinase)	AK1	5.47476	5.54801	5.49016	5.50431	ADP biosynthetic process [GO:0006172]; AMP metabolic process [GO:0046033]; ATP metabolic process [GO:0046034]; nucleoside diphosphate phosphorylation [GO:0006165]; nucleoside triphosphate biosynthetic process [GO:0009142]	cytoplasm [GO:0005737]; cytosol [GO:0005829]	adenylate kinase activity [GO:0004017]; ATP binding [GO:0005524]; nucleoside diphosphate kinase activity [GO:0004550]	298370	353190	309140	1	3	3	3	3	3	3	3	3	3	21.639	194	194	0	24.62	14.9	14.9	15.5	12072000	8252600	30377000	11	1213		56;61
F1SED0	F1SED0	Acyl-CoA dehydrogenase short/branched chain	ACADSB	6.31201	5.82838	5.47937	5.87325		mitochondrion [GO:0005739]	acyl-CoA dehydrogenase activity [GO:0003995]; flavin adenine dinucleotide binding [GO:0050660]	2051200	673570	301560	1	2	2	2	2	2	2	2	2	2	47.26	431	431	0	207.43	5.1	5.6	3.7	6634300	19222000	45126000	22	970	201;351		349;350
A0A287B5G9	A0A287B5G9	AP complex subunit beta	AP1B1	6.0029	5.03854	5.47553	5.50566	intracellular protein transport [GO:0006886]; vesicle-mediated transport [GO:0016192]	clathrin adaptor complex [GO:0030131]	clathrin binding [GO:0030276]	1006700	109280	298900	1	4	3	4	4	3	4	4	3	4	103.74	939	939	0	4.4963	4.7	3.8	4.7	15709000	6784500	57934000	44	280
A0A5G2QPK6	A0A5G2QPK6	Dihydrolipoyl dehydrogenase (EC 1.8.1.4)	DLD	6.97815	5.20404	5.42755	5.86991	cell redox homeostasis [GO:0045454]	acrosomal vesicle [GO:0001669]; motile cilium [GO:0031514]	dihydrolipoyl dehydrogenase activity [GO:0004148]; flavin adenine dinucleotide binding [GO:0050660]	9509300	159970	267640	1	5	4	10	5	4	10	5	4	10	53.296	501	501	0	323.31	9.6	7.6	19.4	13339000	7246400	331170000	20	497	65;85;86;167;332;400;418;424;490	92;105;353;430
I3LC15	I3LC15	Angiotensin-converting enzyme (EC 3.4.-.-)	LOC100515049	5.84787	5.96136	5.41799	5.74241	positive regulation of systemic arterial blood pressure [GO:0003084]; regulation of systemic arterial blood pressure by renin-angiotensin [GO:0003081]	integral component of membrane [GO:0016021]; plasma membrane [GO:0005886]	carboxypeptidase activity [GO:0004180]; metal ion binding [GO:0046872]; metallopeptidase activity [GO:0008237]; peptidyl-dipeptidase activity [GO:0008241]	704480	914870	261810	1	2	3	2	2	3	2	2	3	2	87.514	752	752	0	250.77	3.2	4.5	3.2	10472000	36595000	28179000	40	1105	200;327;350	205;208;304;330;703	672;673;678
A0A5G2QES1	A0A5G2QES1	Aminopeptidase (EC 3.4.11.-)	NPEPPS	5.68811	5.34066	5.41239	5.48039		integral component of membrane [GO:0016021]	aminopeptidase activity [GO:0004177]; metallopeptidase activity [GO:0008237]; zinc ion binding [GO:0008270]	487650	219110	258460	1	6	2	9	6	2	9	6	2	9	102.79	912	912	0	126.28	6.7	2.3	9.6	12147000	10298000	24932000	47	439	613	209
F2Z5L7	F2Z5L7	Proteasome subunit alpha type	PSMA1	6.13472	6.11113	5.40199	5.88261	proteasomal protein catabolic process [GO:0010498]; ubiquitin-dependent protein catabolic process [GO:0006511]	cytoplasm [GO:0005737]; nucleus [GO:0005634]; proteasome core complex [GO:0005839]; proteasome core complex, alpha-subunit complex [GO:0019773]		1363700	1291600	252340	1	3	3	3	3	3	3	3	3	3	29.555	263	263	0	2.7253	10.3	9.9	10.3	6478000	25983000	34731000	17	1073
K7GSI9	K7GSI9	Four and a half LIM domains 1	FHL1	5.05127	5.71319	5.39422	5.38623	muscle organ development [GO:0007517]		metal ion binding [GO:0046872]; transmembrane transporter binding [GO:0044325]	112530	516640	247870	1	3	3	2	3	3	2	3	3	2	38.749	342	342	0	139.38	11.4	9.6	6.4	7301500	15669000	2475600	22	1194		143
A0A287AJ16	A0A287AJ16	Acyl-CoA synthetase bubblegum family member 2	ACSBG2	5.60875	5.75826	5.38252	5.58318	long-chain fatty acid biosynthetic process [GO:0042759]	cytoplasm [GO:0005737]; cytosol [GO:0005829]; mitochondrion [GO:0005739]	acyl-CoA hydrolase activity [GO:0047617]; arachidonate-CoA ligase activity [GO:0047676]; CoA-ligase activity [GO:0016405]; long-chain fatty acid-CoA ligase activity [GO:0004467]	406210	573140	241280	1	2	2	2	2	2	2	2	2	2	75.457	674	674	0	285.74	2.5	3	2.5	7720900	18341000	12999000	32	186	550;620;623;624;625;629	19;54;165;246;369;370;377;430;481;491;508;552
F1S0N2	F1S0N2	ATP-citrate synthase (EC 2.3.3.8) (ATP-citrate (pro-S-)-lyase) (Citrate cleavage enzyme)	ACLY	5.8235	4.9555	5.37438	5.38446	acetyl-CoA biosynthetic process [GO:0006085]; citrate metabolic process [GO:0006101]; fatty acid biosynthetic process [GO:0006633]; oxaloacetate metabolic process [GO:0006107]	cytosol [GO:0005829]; nucleoplasm [GO:0005654]; plasma membrane [GO:0005886]	ATP binding [GO:0005524]; ATP citrate synthase activity [GO:0003878]; metal ion binding [GO:0046872]	666040	90260	236800	1	6	2	6	6	2	6	6	2	6	123.71	1130	1130	0	15.117	6.5	2.4	5.9	24950000	6694700	41294000	62	883
Q29228	Q29228	4-trimethylaminobutyraldehyde dehydrogenase (TMABA-DH) (TMABADH) (EC 1.2.1.47) (Aldehyde dehydrogenase family 9 member A1) (EC 1.2.1.3)	ALDH9A1	6.30101	6.19324	5.36791	5.95405	carnitine biosynthetic process [GO:0045329]; cellular aldehyde metabolic process [GO:0006081]; protein homotetramerization [GO:0051289]	cytosol [GO:0005829]	4-trimethylammoniobutyraldehyde dehydrogenase activity [GO:0047105]; aldehyde dehydrogenase (NAD+) activity [GO:0004029]; glyceraldehyde-3-phosphate dehydrogenase (NAD+) (non-phosphorylating) activity [GO:0043878]	1999900	1560400	233300	1	3	2	6	3	2	6	3	2	6	53.941	494	494	0	34.355	6.3	4.5	12.8	7128600	41881000	55294000	25	1264		269;327
A0A5G2R4T0	A0A5G2R4T0	SAMM50 sorting and assembly machinery component	SAMM50	6.23037	5.16119	5.36736	5.58631		mitochondrial outer membrane [GO:0005741]		1699700	144940	233000	1	3	2	5	3	2	5	3	2	5	51.503	465	465	0	7.3413	7.3	4.3	12.3	13330000	4203100	89071000	29	576
Q1G1K7	Q1G1K7	Isocitrate dehydrogenase [NAD] subunit, mitochondrial	IDH3B	6.09156	5.1121	5.32595	5.50987	isocitrate metabolic process [GO:0006102]; tricarboxylic acid cycle [GO:0006099]	mitochondrial matrix [GO:0005759]; mitochondrion [GO:0005739]	isocitrate dehydrogenase (NAD+) activity [GO:0004449]; magnesium ion binding [GO:0000287]; NAD binding [GO:0051287]	1234700	129450	211810	1	3	2	7	3	2	7	3	2	7	42.359	385	385	0	37.159	7.5	4.9	19.5	6170600	4158200	35853000	21	1258		325
A0A287AI93	A0A287AI93	Uncharacterized protein	IQCN	4.41172	5.68555	5.30434	5.13387				25806	484790	201530	1	4	3	4	4	3	4	4	3	4	187.33	1763	1763	0	93.884	2.2	1.8	2.6	20153000	49430000	4518600	100	184		1656
F1SB63	F1SB63	CCT-alpha (T-complex protein 1 subunit alpha)	TCP1	5.23985	4.86312	5.29028	5.13108	binding of sperm to zona pellucida [GO:0007339]; chaperone-mediated protein folding [GO:0061077]; positive regulation of establishment of protein localization to telomere [GO:1904851]; positive regulation of telomerase activity [GO:0051973]; positive regulation of telomerase RNA localization to Cajal body [GO:1904874]; positive regulation of telomere mainte0ce via telomerase [GO:0032212]; protein…	acrosomal vesicle [GO:0001669]; cell body [GO:0044297]; chaperonin-containing T-complex [GO:0005832]; Golgi apparatus [GO:0005794]; heterochromatin [GO:0000792]; microtubule [GO:0005874]; pericentriolar material [GO:0000242]; zona pellucida receptor complex [GO:0002199]	ATP binding [GO:0005524]; ATP hydrolysis activity [GO:0016887]; protein folding chaperone [GO:0044183]; ubiquitin protein ligase binding [GO:0031625]; unfolded protein binding [GO:0051082]	173720	72966	195110	1	7	4	5	7	4	5	7	4	5	60.652	559	559	0	122.17	13.1	5.7	6.6	25058000	7000400	51526000	31	950	495
A0A287ACN4	A0A287ACN4	Nuclear pore complex protein Nup93	NUP93	5.32537	5.77436	5.27363	5.45779	mRNA transport [GO:0051028]; nuclear envelope organization [GO:0006998]; nuclear pore complex assembly [GO:0051292]; positive regulation of SMAD protein signal transduction [GO:0060391]; protein transport [GO:0015031]; SMAD protein signal transduction [GO:0060395]	centrosome [GO:0005813]; nuclear inner membrane [GO:0005637]; nuclear outer membrane [GO:0005640]; nuclear periphery [GO:0034399]; nuclear pore [GO:0005643]	structural constituent of nuclear pore [GO:0017056]	211530	594780	187770	1	5	3	3	5	3	3	5	3	3	90.843	797	797	0	176.9	7.7	3.5	3	10383000	29144000	10365000	49	153	357	133;183;226;230;356
I3LGD4	I3LGD4	Clathrin heavy chain	CLTC	5.13656	4.37649	5.24856	4.92054	intracellular protein transport [GO:0006886]; vesicle-mediated transport [GO:0016192]	clathrin coat of coated pit [GO:0030132]; clathrin coat of trans-Golgi network vesicle [GO:0030130]; clathrin complex [GO:0071439]	clathrin light chain binding [GO:0032051]; structural molecule activity [GO:0005198]	136950	23795	177240	1	3	2	3	3	2	3	3	2	3	188.61	1645	1645	0	4.1442	2.1	1.6	2.1	17838000	3092200	23448000	91	1122
F1SHD7	F1SHD7	NADH-ubiquinone oxidoreductase 75 kDa subunit, mitochondrial	NDUFS1	6.33469	5.05423	5.24829	5.54574	ATP synthesis coupled electron transport [GO:0042773]	mitochondrial inner membrane [GO:0005743]	4 iron, 4 sulfur cluster binding [GO:0051539]; NADH dehydrogenase (ubiquinone) activity [GO:0008137]	2161200	113300	177130	1	5	2	14	5	2	14	5	2	14	79.539	727	727	0	196.02	5.5	2.5	20.5	9611600	4645400	119280000	41	987	415;663	58;77;94;97;204;277;306;473;632;696
A0A287ADK3	A0A287ADK3	Aldehyde dehydrogenase (NAD(+)) (EC 1.2.1.3)	ALDH7A1	6.60242	5.84536	5.23045	5.89274			aldehyde dehydrogenase (NAD+) activity [GO:0004029]; glyceraldehyde-3-phosphate dehydrogenase (NAD+) (non-phosphorylating) activity [GO:0043878]	4003300	700420	170000	1	3	2	11	3	2	11	3	2	11	55.456	509	509	0	27.457	6.5	4.7	22.6	10716000	21079000	153310000	26	154		163
F6PUU1	F6PUU1	Uncharacterized protein	DNAJA4	5.77902	5.96306	5.22407	5.65538	negative regulation of endothelial cell migration [GO:0010596]; negative regulation of inclusion body assembly [GO:0090084]; positive regulation of gene expression [GO:0010628]; protein refolding [GO:0042026]; response to heat [GO:0009408]	cytosol [GO:0005829]; membrane [GO:0016020]	ATP binding [GO:0005524]; chaperone binding [GO:0051087]; Hsp70 protein binding [GO:0030544]; metal ion binding [GO:0046872]; unfolded protein binding [GO:0051082]	601200	918460	167520	1	2	2	3	2	2	3	2	2	3	63.429	571	571	0	49.672	4	4	5.4	5695500	31228000	20441000	34	1077		483;533
A0A287APZ8	A0A287APZ8	Superoxide dismutase [Mn], mitochondrial (EC 1.15.1.1)	SOD2	6.64301	5.51473	5.20683	5.78819		mitochondrial matrix [GO:0005759]	metal ion binding [GO:0046872]; superoxide dismutase activity [GO:0004784]	4395500	327140	161000	1	3	2	6	3	2	6	3	2	6	52.543	485	485	0	31.146	7.8	4.7	17.5	17450000	8505600	205610000	26	213	323;324;326
A0A5G2R2G3	A0A5G2R2G3	Uncharacterized protein		5.37853	5.80948	5.19504	5.46102			serine-type endopeptidase activity [GO:0004252]	239070	644880	156690	1	7	8	6	7	8	6	7	8	6	429.04	3809	3809	0	182.37	2.6	2.8	2.2	23214000	105680000	34499000	129	563	157;3593;3738	3348;3594;3731;3779
A0A287B186	A0A287B186	Vesicle-associated membrane protein-associated protein B	VAPB	5.89688	5.39709	5.15906	5.48434	endoplasmic reticulum membrane organization [GO:0090158]; endoplasmic reticulum-plasma membrane tethering [GO:0061817]	endoplasmic reticulum membrane [GO:0005789]; integral component of membrane [GO:0016021]; plasma membrane [GO:0005886]	FFAT motif binding [GO:0033149]	788650	249510	144230	1	5	3	4	4	2	3	4	2	3	27.037	243	243	0	9.6259	21.8	12.3	18.5	6293300	3742600	11830000	15	261	177
A0A5G2R2C9	A0A5G2R2C9	Apoptosis inducing factor mitochondria associated 1	AIFM1	6.65063	5.03096	5.15676	5.61278	apoptotic process [GO:0006915]	integral component of membrane [GO:0016021]; mitochondrion [GO:0005739]	flavin adenine dinucleotide binding [GO:0050660]; oxidoreductase activity [GO:0016491]; protein dimerization activity [GO:0046983]	4473300	107390	143470	1	4	3	13	4	3	13	4	3	13	66.118	609	609	0	77.768	7.2	5.1	24.5	9383600	5953100	222650000	30	562		349
A0A287B7T3	A0A287B7T3	Phospholipase B-like (EC 3.1.1.-)	PLBD1	5.90044	5.80634	5.14208	5.61629	lipid catabolic process [GO:0016042]		phospholipase activity [GO:0004620]	795140	640240	138700	1	2	4	2	2	4	2	2	4	2	60.139	521	521	0	83.449	3.6	7.7	3.6	2912700	13445000	16698000	21	294		21;139;142;390
A0A5G2R9B0	A0A5G2R9B0	Syndecan	SDC2	5.87388	5.10278	5.13985	5.37217		integral component of membrane [GO:0016021]		747970	126700	137990	1	2	2	2	2	2	2	2	2	2	18.584	166	166	0	2.427	6.6	7.2	6.6	2753400	1393700	18826000	11	598
A0A287A6M3	A0A287A6M3	Acyl-CoA synthetase long chain family member 3 (Long-chain-fatty-acid--CoA ligase 3)	ACSL3	6.14398	5.12395	5.12672	5.46488		integral component of membrane [GO:0016021]	ligase activity [GO:0016874]	1393100	133030	133880	1	3	2	6	3	2	6	3	2	6	80.275	720	720	0	60.189	3.8	1.9	8.3	6519500	4656100	61808000	35	110
A0A286ZLJ0	A0A286ZLJ0	LETM1 domain containing 1	LETMD1	6.17167	5.84707	5.10934	5.70936		integral component of membrane [GO:0016021]; mitochondrial inner membrane [GO:0005743]	ribosome binding [GO:0043022]	1484800	703180	128630	1	2	2	2	2	2	2	2	2	2	39.801	341	341	0	17.507	7	7	5.9	5844000	14975000	31478000	18	17
Q3BDI7	Q3BDI7	Desmoglein-1 (Desmosomal glycoprotein 1) (DG1) (DGI)	DSG1	6.37075	6.14032	5.06744	5.8595	cell-cell adhesion [GO:0098609]; homophilic cell adhesion via plasma membrane adhesion molecules [GO:0007156]	cell-cell junction [GO:0005911]; desmosome [GO:0030057]; integral component of membrane [GO:0016021]; plasma membrane [GO:0005886]	calcium ion binding [GO:0005509]; gamma-catenin binding [GO:0045295]	2348300	1381400	116800	1	3	6	8	3	6	8	3	6	8	113.32	1045	1045	0	24.9	4.4	7.9	9.2	21259000	86591000	283050000	40	1277		208;221
K7GLF7	K7GLF7	Protein-glutamine gamma-glutamyltransferase K (Transglutaminase 1)	TGM1	6.23613	5.72257	5.00501	5.65457	keratinocyte differentiation [GO:0030216]; peptide cross-linking [GO:0018149]; positive regulation of cell cycle [GO:0045787]; positive regulation of keratinocyte proliferation [GO:0010838]	intrinsic component of membrane [GO:0031224]	identical protein binding [GO:0042802]; metal ion binding [GO:0046872]; protein-glutamine gamma-glutamyltransferase activity [GO:0003810]	1722400	527920	101160	1	3	6	6	3	6	6	3	6	6	90.878	826	826	0	9.5436	3.9	9.8	9.8	5058200	32113000	98792000	50	1181
A0A287AU47	A0A287AU47	Uncharacterized protein	PDXDC1	5.38767	4.93771	4.99566	5.10701	carboxylic acid metabolic process [GO:0019752]		carbon-carbon lyase activity [GO:0016830]; pyridoxal phosphate binding [GO:0030170]	244160	86638	99006	1	2	2	3	2	2	3	2	2	3	82.783	751	751	0	10.602	2.4	4.7	6.7	3762200	13600000	19859000	38	231
F1S6M1	F1S6M1	Chondroitinsulfatase (EC 3.1.6.4) (Galactose-6-sulfate sulfatase) (N-acetylgalactosamine-6-sulfatase) (N-acetylgalactosamine-6-sulfate sulfatase)	GALNS	6.0732	5.1605	4.976	5.40323		lysosome [GO:0005764]	arylsulfatase activity [GO:0004065]; N-acetylgalactosamine-6-sulfatase activity [GO:0043890]	1183600	144710	94623	1	3	3	3	2	3	3	2	3	3	57.718	522	522	0	33.884	5.7	5.4	6.3	3729500	17637000	88012000	26	919	100;303	185;391
I3L8L8	I3L8L8	Sodium/potassium-transporting ATPase subunit alpha	LOC100157711	6.43514	4.65559	4.96512	5.35195	cellular potassium ion homeostasis [GO:0030007]; cellular sodium ion homeostasis [GO:0006883]; fertilization [GO:0009566]; flagellated sperm motility [GO:0030317]; potassium ion import across plasma membrane [GO:1990573]; proton transmembrane transport [GO:1902600]; regulation of cellular pH [GO:0030641]; regulation of membrane potential [GO:0042391]; sodium ion export across plasma membrane [GO:…	rod photoreceptor outer segment [GO:0120200]; sodium:potassium-exchanging ATPase complex [GO:0005890]; sperm midpiece [GO:0097225]	ATP binding [GO:0005524]; metal ion binding [GO:0046872]; P-type sodium:potassium-exchanging transporter activity [GO:0005391]	2723600	45247	92282	1	5	3	7	5	3	7	4	2	3	114.11	1030	1030	0	323.31	4.7	3.8	6.6	10062000	14752000	178470000	51	1094	16;418	173;276;514;622;741;956
B6UV57	B6UV57	Cysteine desulfurase, mitochondrial (EC 2.8.1.7)	NFS1	5.36042	5.21016	4.92245	5.16434	[2Fe-2S] cluster assembly [GO:0044571]; iron incorporation into metallo-sulfur cluster [GO:0018283]; iron-sulfur cluster assembly [GO:0016226]	cytosol [GO:0005829]; iron-sulfur cluster assembly complex [GO:1990229]; mitochondrial matrix [GO:0005759]; mitochondrion [GO:0005739]; nucleoplasm [GO:0005654]; nucleus [GO:0005634]	cysteine desulfurase activity [GO:0031071]; iron-sulfur cluster binding [GO:0051536]; metal ion binding [GO:0046872]; protein homodimerization activity [GO:0042803]; pyridoxal phosphate binding [GO:0030170]	229310	162240	83647	1	6	2	6	6	2	6	6	2	6	50.4	457	457	0	102.25	14.4	5	14.9	13670000	13198000	31191000	24	658		103;252
A0A287AE88	A0A287AE88	NADH:ubiquinone oxidoreductase subunit A9	NDUFA9	5.73092	4.81681	4.90582	5.15118			catalytic activity [GO:0003824]	538170	65586	80504	1	3	2	3	3	2	3	3	2	3	42.007	372	372	0	37.312	8.6	5.9	8.6	4433200	4376700	28905000	23	159		71;215
A0A480IPJ6	A0A480IPJ6	15S Mg(2+)-ATPase p97 subunit (EC 3.6.4.6) (Transitional endoplasmic reticulum ATPase) (Valosin-containing protein)	VCP	5.84952	5.67494	4.90368	5.47605	autophagy [GO:0006914]	cytoplasmic stress granule [GO:0010494]	ATP binding [GO:0005524]; ATP hydrolysis activity [GO:0016887]; lipid binding [GO:0008289]	707160	473090	80109	1	4	8	10	4	8	10	4	8	10	89.302	806	806	0	323.31	6.9	10.9	12.9	4858900	27483000	83524000	45	392	533;680	46;219;332;344;508;608;611;678	7;748
A0A287B574	A0A287B574	Succinate--CoA ligase [ADP/GDP-forming] subunit alpha, mitochondrial (EC 6.2.1.4) (EC 6.2.1.5) (Succinyl-CoA synthetase subunit alpha) (SCS-alpha)	SUCLG1	5.46605	6.32673	4.82193	5.53824	tricarboxylic acid cycle [GO:0006099]	mitochondrion [GO:0005739]	nucleotide binding [GO:0000166]; succinate-CoA ligase (ADP-forming) activity [GO:0004775]; succinate-CoA ligase (GDP-forming) activity [GO:0004776]	292450	2121900	66364	1	5	2	4	5	2	4	5	2	4	33.941	323	323	0	84.025	18.3	10.5	19.2	7397400	25462000	62333000	12	276	78	273
A0A287BCS4	A0A287BCS4	Pitrilysin metalloproteinase 1 (Presequence protease, mitochondrial)	PITRM1	5.44996	5.10243	4.77799	5.11013	protein processing [GO:0016485]	mitochondrial matrix [GO:0005759]	metal ion binding [GO:0046872]; metalloendopeptidase activity [GO:0004222]	281810	126600	59978	1	3	2	2	3	2	2	3	2	2	114.98	1029	1029	0	105.28	2.7	1.9	1.8	3973000	6836400	22590000	54	312		204;502
F1RIE2	F1RIE2	DNA damage-binding protein 1 (Damage-specific DNA-binding protein 1)	DDB1	5.17502	4.97357	4.76737	4.97199	biological process involved in interaction with symbiont [GO:0051702]; DNA repair [GO:0006281]; histone H2A monoubiquitination [GO:0035518]; negative regulation of apoptotic process [GO:0043066]; positive regulation by virus of viral protein levels in host cell [GO:0046726]; positive regulation of gluconeogenesis [GO:0045722]; positive regulation of protein catabolic process [GO:0045732]; positiv…	Cul4A-RING E3 ubiquitin ligase complex [GO:0031464]; Cul4B-RING E3 ubiquitin ligase complex [GO:0031465]; cytoplasm [GO:0005737]; nucleoplasm [GO:0005654]; nucleus [GO:0005634]; site of double-strand break [GO:0035861]	cullin family protein binding [GO:0097602]; damaged DNA binding [GO:0003684]; protein-containing complex binding [GO:0044877]; protein-macromolecule adaptor activity [GO:0030674]; WD40-repeat domain binding [GO:0071987]	149630	94096	58529	1	3	2	2	3	2	2	3	2	2	126.84	1139	1139	0	33.581	2.5	1.9	1.3	3219100	5175300	8229400	55	779
P33198	P33198	Isocitrate dehydrogenase [NADP], mitochondrial (IDH) (EC 1.1.1.42) (ICD-M) (IDP) (NADP(+)-specific ICDH) (Oxalosuccinate decarboxylase) (Fragment)	IDH2	5.98314	4.76442	4.62418	5.12391	2-oxoglutarate metabolic process [GO:0006103]; glyoxylate cycle [GO:0006097]; isocitrate metabolic process [GO:0006102]; NADP metabolic process [GO:0006739]; tricarboxylic acid cycle [GO:0006099]	mitochondrion [GO:0005739]	isocitrate dehydrogenase (NADP+) activity [GO:0004450]; magnesium ion binding [GO:0000287]; NAD binding [GO:0051287]	961920	58132	42090	1	2	2	7	2	2	6	2	2	6	47.526	421	421	0	181.44	5.7	5.5	15.2	3357500	3277000	60348000	22	1229		262;380
A0A5G2QUI5	A0A5G2QUI5	Dynein axonemal heavy chain 17	DNAH17	5.44083	4.5945	4.61749	4.88427	microtubule-based movement [GO:0007018]	9+2 motile cilium [GO:0097729]; cytoplasm [GO:0005737]; dynein complex [GO:0030286]; microtubule [GO:0005874]	ATP binding [GO:0005524]; dynein intermediate chain binding [GO:0045505]; dynein light intermediate chain binding [GO:0051959]; minus-end-directed microtubule motor activity [GO:0008569]	275950	39310	41447	1	6	3	4	6	3	4	4	2	2	504.69	4434	4434	0	178.01	1.1	0.5	0.7	10486000	9945500	69815000	253	522		596
A0A286ZU66	A0A286ZU66	ATP-dependent 6-phosphofructokinase (ATP-PFK) (Phosphofructokinase) (EC 2.7.1.11) (Phosphohexokinase)	PFKM	5.9923	5.37262	4.5368	5.30057	fructose 6-phosphate metabolic process [GO:0006002]	cytoplasm [GO:0005737]	6-phosphofructokinase activity [GO:0003872]; ATP binding [GO:0005524]; metal ion binding [GO:0046872]	982420	235840	34419	1	4	5	3	4	5	3	4	5	3	81.907	749	749	0	106.01	5.5	8.4	4	75944000	30632000	57206000	31	54	137	348;631;682
A0A286ZKT4	A0A286ZKT4	ALMS1 centrosome and basal body associated protein	ALMS1	4.90673	4.80062	4.48756	4.73164	endosomal transport [GO:0016197]; regulation of stress fiber assembly [GO:0051492]	centriole [GO:0005814]; centrosome [GO:0005813]; cytoplasm [GO:0005737]		80673	63186	30730	1	3	3	2	3	3	2	3	3	2	477.53	4303	4303	0	91.252	1	1	1	10703000	37158000	18232000	226	13			1566
A0A480QG80	A0A480QG80	Isoleucyl-tRNA synthetase (EC 6.1.1.5)	IARS2	5.88187	6.51115	4.01051	5.46784	isoleucyl-tRNA aminoacylation [GO:0006428]		aminoacyl-tRNA editing activity [GO:0002161]; ATP binding [GO:0005524]; isoleucine-tRNA ligase activity [GO:0004822]; tRNA binding [GO:0000049]	761850	3244500	10245	1	3	2	12	3	2	12	3	2	12	113.52	1012	1012	0	323.31	4.2	1.9	14.4	3427700	142760000	162420000	44	399	57;119;380;546;680	73;178;230;384;446;513;514;885;954;980
A0A287AHL5	A0A287AHL5	EF-hand domain-containing protein	DNAH7	4.41958	4.65258	3.97213	4.3481	cilium movement [GO:0003341]; inner dynein arm assembly [GO:0036159]	cytosol [GO:0005829]; inner dynein arm [GO:0036156]; microtubule [GO:0005874]	ATP binding [GO:0005524]; calcium ion binding [GO:0005509]; minus-end-directed microtubule motor activity [GO:0008569]	26277	44935	9378.4	1	3	2	2	3	2	2	3	2	2	461.38	4022	4022	0	64.729	0.7	0.4	0.4	50137000	71809000	51593000	222	178	44	3380

## Sheet: Native gels 150kDa  
Protein IDs	Majority protein IDs	Protein name	Gene name	iBAQ_Native_ _Non-capacitated	iBAQ_Native _Capacitated	iBAQ_Native _Acrosome reacted	average	Gene ontology (biological process)	Gene ontology (cellular component)	Gene ontology (molecular function)	iBAQ _B2	iBAQ _C2	iBAQ _D2	Number of proteins	Peptides _B2	Peptides _C2	Peptides _D2	Razor + unique peptides _B2	Razor + unique peptides _C2	Razor + unique peptides _D2	Unique peptides _B2	Unique peptides _C2	Unique peptides _D2	Mol. weight [kDa]	Sequence length	Sequence lengths	Q-value	Score	Sequence coverage_B2 [%]	Sequence coverage _C2 [%]	Sequence coverage _D2 [%]	Intensity _B2	Intensity _C2	Intensity _D2	iBAQ peptides	Only identified by site	id	Deamidation (NQ) site positions	Oxidation (M) site positions
A0A5G2QXG4	A0A5G2QXG4	Arylsulfatase A	ARSA	9.27841	9.42964	8.78158	9.16321	binding of sperm to zona pellucida [GO:0007339]	integral component of membrane [GO:0016021]; plasma membrane [GO:0005886]	sulfuric ester hydrolase activity [GO:0008484]	1.8985e+09	2689300000	604760000	1	14	16	13	14	16	13	13	15	12	54.758	519	519	0	216.76	28.7	32.6	27	29842000000	43950000000	9222300000	14		539		85;120;209;289
A0A5G2RKJ7	A0A5G2RKJ7	Lactadherin	MFGE8	9.05979	9.26349	9.07802	9.13377				1147600000	1.8344e+09	1196800000	1	34	36	31	34	36	31	34	36	31	50.224	452	452	0	323.31	57.1	62.2	56.4	38100000000	59234000000	39035000000	26		636	94;98;179;185;208;250;253;304;370;379;412;415;416;421;441	200;248;422
A1XQT2	A1XQT2	Cytochrome c oxidase subunit 6C (Cytochrome c oxidase polypeptide VIc)	COX6C	8.92822	9.07671	9.07291	9.02595	oxidative phosphorylation [GO:0006119]	integral component of membrane [GO:0016021]; mitochondrial inner membrane [GO:0005743]		847660000	1193200000	1182800000	1	10	9	9	10	9	9	10	9	9	8.8001	76	76	0	196.7	63.2	53.9	53.9	5782300000	8.1134e+09	8616800000	5		652	56	11;60;66
A0A5G2QE15	A0A5G2QE15	Zona pellucida-binding protein 1	ZPBP	8.88581	9.04332	8.69241	8.87385	binding of sperm to zona pellucida [GO:0007339]	extracellular region [GO:0005576]		768800000	1104900000	492500000	1	19	21	16	19	21	16	19	21	16	39.277	340	340	0	323.31	47.4	47.4	46.5	24542000000	33875000000	15630000000	20		437	47;57;82;172;260;318;329	65;297
A5A8V7	A5A8V7	Heat shock 70 kDa protein 1-like (Heat shock 70 kDa protein 1L)	HSPA1L	8.73992	9.03076	8.91057	8.89375	binding of sperm to zona pellucida [GO:0007339]; cellular response to unfolded protein [GO:0034620]; chaperone cofactor-dependent protein refolding [GO:0051085]; positive regulation of protein targeting to mitochondrion [GO:1903955]; protein refolding [GO:0042026]; vesicle-mediated transport [GO:0016192]	cell body [GO:0044297]; COP9 signalosome [GO:0008180]; cytoplasm [GO:0005737]; cytosol [GO:0005829]; nucleus [GO:0005634]; plasma membrane [GO:0005886]; zona pellucida receptor complex [GO:0002199]	ATP binding [GO:0005524]; ATP hydrolysis activity [GO:0016887]; heat shock protein binding [GO:0031072]; misfolded protein binding [GO:0051787]; protein folding chaperone [GO:0044183]; ubiquitin protein ligase binding [GO:0031625]; unfolded protein binding [GO:0051082]	549440000	1.0734e+09	813900000	1	44	45	43	44	45	43	30	31	29	70.343	641	641	0	323.31	52.6	53.5	51.6	23547000000	48928000000	33687000000	35		653	59;60;64;66;67;170;357;419;455;456;507;542;550	63;89;106;124;520;551	513;556
F1SMZ6	F1SMZ6	10 kDa chaperonin (10 kDa heat shock protein, mitochondrial) (Chaperonin 10)	HSPE1	8.70959	8.99465	9.02837	8.91087	chaperone cofactor-dependent protein refolding [GO:0051085]	mitochondrial matrix [GO:0005759]	ATP binding [GO:0005524]; ATP hydrolysis activity [GO:0016887]; chaperone binding [GO:0051087]; metal ion binding [GO:0046872]; unfolded protein binding [GO:0051082]	512380000	987750000	1.0675e+09	1	12	13	13	12	13	13	12	13	13	10.96	102	102	0	76.403	77.5	83.3	83.3	4412200000	8718000000	9041300000	8		1017		32
P16276	P16276	Aconitate hydratase, mitochondrial (Aconitase) (EC 4.2.1.3) (Citrate hydro-lyase)	ACO2	8.72943	8.9435	8.86038	8.84444	tricarboxylic acid cycle [GO:0006099]	cytosol [GO:0005829]; mitochondrion [GO:0005739]	4 iron, 4 sulfur cluster binding [GO:0051539]; aconitate hydratase activity [GO:0003994]; citrate dehydratase activity [GO:0047780]; metal ion binding [GO:0046872]	536330000	878010000	725070000	1	53	57	51	53	57	51	53	57	51	85.76	781	781	0	323.31	55.4	56.6	52.6	27215000000	45579000000	35491000000	37		1223	79;80;147;148;152;387;466;634;664	34;98;105;107;393
P50667	P50667	Cytochrome c oxidase subunit 2 (EC 7.1.1.9) (Cytochrome c oxidase polypeptide II)	MT-CO2	8.58484	8.93528	8.72132	8.74715	ATP synthesis coupled electron transport [GO:0042773]	integral component of membrane [GO:0016021]; mitochondrial inner membrane [GO:0005743]; respiratory chain complex IV [GO:0045277]	copper ion binding [GO:0005507]; cytochrome-c oxidase activity [GO:0004129]	384450000	861540000	526410000	1	5	6	5	5	6	5	5	6	5	26.184	228	228	0	26.06	21.9	30.7	21.9	3.076e+09	6.9006e+09	4.2115e+09	8		1233	180	86;87;146;148;185	256;257;258;278
I3LER5	I3LER5	Cytochrome c oxidase subunit 4	COX4I1	8.64605	8.87641	8.77905	8.76717	mitochondrial electron transport, cytochrome c to oxygen [GO:0006123]	integral component of membrane [GO:0016021]; mitochondrial respiratory chain complex IV [GO:0005751]	cytochrome-c oxidase activity [GO:0004129]	442640000	752330000	601240000	1	11	12	11	11	12	11	11	12	11	19.64	169	169	0	214.64	40.8	51.5	40.8	6.7603e+09	13609000000	10867000000	11		1120	87	75;93	26
F1RPZ6	F1RPZ6	Cysteine-rich secretory protein 2 (Cysteine-rich secretory protein 2 isoform X1)	CRISP2	8.67806	8.87566	8.94182	8.83185		extracellular space [GO:0005615]		476500000	751030000	874620000	1	17	19	17	17	19	17	17	19	17	27.052	244	244	0	323.31	61.5	63.5	61.5	8.3619e+09	14132000000	15251000000	12		824	58;71;158;175;176;214	59
D5K8A9	D5K8A9	Sperm acrosome membrane-associated protein 1	SPACA1	8.7715	8.84824	8.8913	8.83701	acrosome assembly [GO:0001675]	acrosomal membrane [GO:0002080]; inner acrosomal membrane [GO:0002079]; integral component of membrane [GO:0016021]		590880000	705090000	778570000	1	13	14	14	13	14	14	13	14	14	32.239	295	295	0	323.31	47.8	47.8	47.8	11005000000	16077000000	12822000000	10		757	99;130;145;188;189	83;179;207;267
F1SFZ4	F1SFZ4	Leucine zipper protein 2	LUZP2	8.66427	8.81888	8.09346	8.52554				461600000	658990000	124010000	1	28	31	22	28	31	22	28	31	22	38.529	334	334	0	323.31	61.4	66.5	59	10566000000	16688000000	2677600000	19		980	51;83;84;164;177;214;231;250	136;288
F1RJL7	F1RJL7	Uncharacterized protein		8.71375	8.81594	8.89417	8.80795	binding of sperm to zona pellucida [GO:0007339]; male gonad development [GO:0008584]	integral component of membrane [GO:0016021]; plasma membrane [GO:0005886]	metalloendopeptidase activity [GO:0004222]	517310000	654540000	783740000	1	15	16	14	15	16	14	14	15	13	85.334	767	767	0	323.31	22.2	22.2	22.2	18372000000	26553000000	27954000000	30		786	446;454;514;534;576;584;585;603;677;683	579
A0A287AFN9	A0A287AFN9	Acrosin (EC 3.4.21.10)	ACR	8.55572	8.75439	8.26401	8.52471	acrosome reaction [GO:0007340]; activation of adenylate cyclase activity [GO:0007190]; binding of sperm to zona pellucida [GO:0007339]; penetration of zona pellucida [GO:0007341]	acrosomal vesicle [GO:0001669]; protein-containing complex [GO:0032991]	mannose binding [GO:0005537]; serine-type endopeptidase activity [GO:0004252]	359520000	568050000	183660000	1	15	19	13	15	19	13	15	19	13	45.408	414	414	0	323.31	39.1	43	33.3	9766300000	16313000000	5219000000	26		170	77;104;139;250;290	243;294
A0A5G2QVS4	A0A5G2QVS4	Hyaluronidase (EC 3.2.1.35)	SPAM1	8.48471	8.67819	8.06228	8.40839	carbohydrate metabolic process [GO:0005975]; fusion of sperm to egg plasma membrane involved in single fertilization [GO:0007342]	plasma membrane [GO:0005886]	hyalurononglucosaminidase activity [GO:0004415]	305290000	476640000	115420000	1	23	25	22	23	25	22	23	25	22	52.979	463	463	0	323.31	39.3	40	38.4	11138000000	17748000000	4.0163e+09	25		530	111;116;121;246;266;293;402;410	135;200;345
P00346	P00346	Malate dehydrogenase, mitochondrial (EC 1.1.1.37)	MDH2	8.42791	8.67643	8.63971	8.58135	aerobic respiration [GO:0009060]; carbohydrate metabolic process [GO:0005975]; malate metabolic process [GO:0006108]; tricarboxylic acid cycle [GO:0006099]	cytoplasm [GO:0005737]; mitochondrial matrix [GO:0005759]; mitochondrion [GO:0005739]	chaperone binding [GO:0051087]; L-malate dehydrogenase activity [GO:0030060]; protein homodimerization activity [GO:0042803]	267860000	474710000	436220000	1	18	19	18	18	19	18	18	19	18	35.484	338	338	0	263.1	60.1	63.3	60.1	5.8472e+09	10326000000	9694600000	20		1209	46;178;267;336	251;266;315;337
P00889	P00889	Citrate synthase, mitochondrial (EC 2.3.3.1) (Citrate (Si)-synthase)	CS	8.40185	8.6504	8.65379	8.56868	carbohydrate metabolic process [GO:0005975]; citrate metabolic process [GO:0006101]; tricarboxylic acid cycle [GO:0006099]	mitochondrial matrix [GO:0005759]	citrate (Si)-synthase activity [GO:0004108]; citrate synthase activity [GO:0036440]	252260000	447100000	450600000	1	17	18	19	17	18	19	17	18	19	51.629	464	464	0	106	33.6	34.5	36	6.9425e+09	12258000000	13077000000	21		1215	334;337;386	67;68;72;373;452
D9U8D1	D9U8D1	Dynein light chain	DYNLL1	8.40176	8.64772	8.09251	8.38066	cilium assembly [GO:0060271]; microtubule-based process [GO:0007017]; negative regulation of phosphorylation [GO:0042326]	centrosome [GO:0005813]; COP9 signalosome [GO:0008180]; cytoplasm [GO:0005737]; cytoplasmic dynein complex [GO:0005868]; dynein complex [GO:0030286]; kinetochore [GO:0000776]; microtubule [GO:0005874]; mitotic spindle [GO:0072686]	dynein intermediate chain binding [GO:0045505]; dynein light intermediate chain binding [GO:0051959]	252210000	444340000	123740000	1	8	8	7	8	8	7	5	5	4	10.366	89	89	0	211.39	65.2	65.2	65.2	2.1126e+09	4779900000	1.0345e+09	5		758		13;17
A0A5G2QPK6	A0A5G2QPK6	Dihydrolipoyl dehydrogenase (EC 1.8.1.4)	DLD	8.38014	8.64529	8.60367	8.54303	cell redox homeostasis [GO:0045454]	acrosomal vesicle [GO:0001669]; motile cilium [GO:0031514]	dihydrolipoyl dehydrogenase activity [GO:0004148]; flavin adenine dinucleotide binding [GO:0050660]	239960000	441870000	401490000	1	20	22	19	20	22	19	20	22	19	53.296	501	501	0	323.31	34.9	39.3	33.7	7.801e+09	14357000000	12815000000	20		497	65;85;86;167;332;400;418;424;490	92;105;353;430
F1RK98	F1RK98	Tubulin alpha chain	LOC100155138	8.4741	8.63963	8.37158	8.4951	microtubule cytoskeleton organization [GO:0000226]; mitotic cell cycle [GO:0000278]	cytoplasm [GO:0005737]; microtubule [GO:0005874]	GTPase activity [GO:0003924]; GTP binding [GO:0005525]; structural constituent of cytoskeleton [GO:0005200]	297920000	436140000	235280000	1	24	24	22	24	24	22	24	24	22	49.959	450	450	0	323.31	44.7	44.7	39.3	8.3256e+09	13080000000	6.6167e+09	21		792	50;101;102;216;226	313;317;377;398
I3LQG1	I3LQG1	GLIPR1 like 1	GLIPR1L1	8.18814	8.60813	8.44362	8.4133		extracellular region [GO:0005576]; membrane [GO:0016020]		154220000	405630000	277730000	1	6	6	6	6	6	6	6	6	6	26.263	238	238	0	60.837	26.1	26.1	26.1	1.8639e+09	4.101e+09	2.9431e+09	8		1161		56;59
A0A5G2R9N0	A0A5G2R9N0	Hexokinase (EC 2.7.1.1)	HK1	8.45676	8.60166	8.48074	8.51305	cellular glucose homeostasis [GO:0001678]; establishment of protein localization to mitochondrion [GO:0072655]; glycolytic process [GO:0006096]; hexose metabolic process [GO:0019318]; mainte0ce of protein location in mitochondrion [GO:0072656]; positive regulation of cytokine production involved in immune response [GO:0002720]; positive regulation of interleukin-1 beta production [GO:0032731]	cytosol [GO:0005829]; membrane raft [GO:0045121]; mitochondrial outer membrane [GO:0005741]	ATP binding [GO:0005524]; fructokinase activity [GO:0008865]; glucokinase activity [GO:0004340]; glucose binding [GO:0005536]; peptidoglycan binding [GO:0042834]	286260000	399630000	302510000	1	50	56	49	50	56	49	50	56	49	102.57	919	919	0	323.31	42.8	50.2	45	16597000000	24210000000	17723000000	50		602	22;338;738	33;44;67;299;303;305;458;486;494;498;514;599;698;731;747;751;841
F1RJC1	F1RJC1	Membrane metalloendopeptidase like 1	MMEL1	8.37878	8.59095	7.61277	8.19417	protein processing [GO:0016485]	integral component of membrane [GO:0016021]; plasma membrane [GO:0005886]	metal ion binding [GO:0046872]; metalloendopeptidase activity [GO:0004222]	239210000	389900000	40999000	1	24	27	19	24	27	19	24	27	19	88.619	779	779	0	323.31	25	30.7	19.9	11819000000	20440000000	2.0912e+09	36		785	133;209;224;270	96;105;223;258;335;395
F1RRA6	F1RRA6	ADP/ATP translocase (ADP,ATP carrier protein)	SLC25A31	8.32424	8.58248	8.60548	8.50407	male meiosis I [GO:0007141]; mitochondrial ADP transmembrane transport [GO:0140021]; mitochondrial ATP transmembrane transport [GO:1990544]; regulation of mitochondrial membrane permeability [GO:0046902]; spermatogenesis [GO:0007283]	mitochondrial inner membrane [GO:0005743]; mitochondrial permeability transition pore complex [GO:0005757]	ATP:ADP antiporter activity [GO:0005471]	210980000	382370000	403160000	1	21	23	22	21	23	22	18	19	18	35.714	323	323	0	69.312	50.5	57.3	52.9	5404800000	9616600000	10137000000	22		834	104	116;254;255;256
A0A5G2QGK1;CON__ENSEMBL:ENSBTAP00000025008	A0A5G2QGK1	Tubulin beta chain	TUBB4B	8.43662	8.51489	8.38457	8.44536	microtubule-based process [GO:0007017]	cytoplasm [GO:0005737]; microtubule [GO:0005874]	GTPase activity [GO:0003924]; GTP binding [GO:0005525]; structural constituent of cytoskeleton [GO:0005200]	273290000	327260000	242420000	2	21	23	21	21	23	21	21	23	21	49.749	449	449;536	0	323.31	46.5	46.8	46.5	7.6972e+09	9495900000	6.8498e+09	21		449	14;52;165;256;347;348	1;73;164;257;267;293;299;300;321;323;330;363;388
F1RT17	F1RT17	N(4)-(Beta-N-acetylglucosaminyl)-L-asparaginase (N(4)-(Beta-N-acetylglucosaminyl)-L-asparaginase isoform 1 preproprotein)	AGA	8.2772	8.50598	7.63243	8.13854	protein deglycosylation [GO:0006517]	endoplasmic reticulum [GO:0005783]; extracellular space [GO:0005615]; lysosome [GO:0005764]	N4-(beta-N-acetylglucosaminyl)-L-asparaginase activity [GO:0003948]	189320000	320610000	42897000	1	10	12	11	10	12	11	10	12	11	36.65	343	343	0	323.31	30.6	44.9	35.9	3.6004e+09	7.5606e+09	806620000	14		846	107;222	212;261;273
F1RPS8	F1RPS8	ATP synthase subunit alpha	ATP5F1A	8.33191	8.49417	8.49198	8.43935		proton-transporting ATP synthase complex, catalytic core F(1) [GO:0045261]	ATP binding [GO:0005524]; proton-transporting ATP synthase activity, rotational mechanism [GO:0046933]	214740000	312010000	310440000	1	26	27	27	26	27	27	26	27	27	58.254	539	539	0	228.12	38.8	45.1	42.5	7.7137e+09	11197000000	10513000000	30		822	142	81;91;175;255;310;419
A0A5G2R252	A0A5G2R252	Membrane cofactor protein	LOC100736569	8.32147	8.49188	8.29669	8.37001	single fertilization [GO:0007338]	cell surface [GO:0009986]; inner acrosomal membrane [GO:0002079]; integral component of membrane [GO:0016021]		209640000	310370000	198010000	1	17	16	16	17	16	16	17	16	16	44.195	389	389	0	323.31	30.3	28.5	28.5	6.5818e+09	10724000000	8679400000	14		561	22	378	382;383;385
F6Q0L3	F6Q0L3	Uncharacterized protein	AQP7	8.13271	8.452	8.15195	8.24555		integral component of membrane [GO:0016021]; plasma membrane [GO:0005886]	channel activity [GO:0015267]	135740000	283140000	141890000	1	3	3	4	3	3	4	3	3	4	35.497	327	327	0	31.778	14.4	14.4	16.5	1.5067e+09	4.0649e+09	2578200000	8		1080	311	18
Q29016	Q29016	Acrosin-binding protein (Acrosin-binding protein, 60 kDa form) (Proacrosin-binding protein sp32) [Cleaved into: Acrosin-binding protein, mature form (Acrosin-binding protein, 32 kDa form, mature form) (Sp32) (p32)]	ACRBP	8.1372	8.44871	7.78063	8.12218	acrosome assembly [GO:0001675]; fertilization [GO:0009566]; sperm capacitation [GO:0048240]	acrosomal membrane [GO:0002080]; acrosomal vesicle [GO:0001669]; extracellular region [GO:0005576]		137150000	281000000	60343000	1	16	16	15	16	16	15	16	16	15	60.826	539	539	0	323.31	33.2	33.2	28.9	7.521e+09	14198000000	3.371e+09	27		1262	113;133;380;386;388;390;391;394;408	149;410;435	127;130
A0A5G2R7X6	A0A5G2R7X6	Zona pellucida binding protein 2	ZPBP2	7.99221	8.44557	7.35378	7.93052	acrosome assembly [GO:0001675]; binding of sperm to zona pellucida [GO:0007339]; circadian regulation of gene expression [GO:0032922]; membrane lipid catabolic process [GO:0046466]; negative regulation of immunoglobulin production [GO:0002638]; sphingolipid metabolic process [GO:0006665]	acrosomal vesicle [GO:0001669]; cell body [GO:0044297]; extracellular region [GO:0005576]; zona pellucida receptor complex [GO:0002199]		98222000	278980000	22583000	1	15	17	12	15	17	12	15	17	12	41.271	363	363	0	174.23	41.6	46.8	35.8	3.9438e+09	10538000000	796640000	16		588	119;196;257;267;289	92;169;182;299;311
F1SBB1	F1SBB1	Calcium binding tyrosine phosphorylation regulated	CABYR	8.24773	8.44495	7.50125	8.06464	sperm capacitation [GO:0048240]	cytoplasm [GO:0005737]; sperm fibrous sheath [GO:0035686]	calcium ion binding [GO:0005509]	176900000	278580000	31714000	1	13	15	11	13	15	11	3	3	2	41.308	382	382	0	85.965	28.8	37.2	25.4	3.3475e+09	6.1303e+09	784640000	17		951	118	1
F1S8P1	F1S8P1	Uncharacterized protein	SCCPDH	8.26802	8.44245	8.3811	8.36386	glycolipid biosynthetic process [GO:0009247]	integral component of membrane [GO:0016021]; lipid droplet [GO:0005811]	oxidoreductase activity [GO:0016491]	185360000	276980000	240490000	1	12	12	11	12	12	11	12	12	11	47.332	429	429	0	53.484	19.3	19.3	18.2	5367200000	8.1939e+09	7.5168e+09	20		933	91;97;215
F1SQT3	F1SQT3	Phosphate carrier protein, mitochondrial (Phosphate transport protein) (Solute carrier family 25 member 3)	SLC25A3	8.30231	8.43554	8.496	8.41128	mitochondrial phosphate ion transmembrane transport [GO:1990547]	integral component of membrane [GO:0016021]	inorganic phosphate transmembrane transporter activity [GO:0005315]; symporter activity [GO:0015293]	200590000	272610000	313330000	1	18	20	16	18	20	16	18	20	16	39.888	360	360	0	79.381	34.7	40.3	30.3	4.2892e+09	5.9984e+09	6.5836e+09	19		1038	196	91;149;205;223;230;231;348	380;381
A0A5G2Q7D7	A0A5G2Q7D7	Succinate dehydrogenase [ubiquinone] flavoprotein subunit, mitochondrial (EC 1.3.5.1)	SDHA	8.16023	8.43406	8.39	8.3281	electron transport chain [GO:0022900]; tricarboxylic acid cycle [GO:0006099]	mitochondrial inner membrane [GO:0005743]	flavin adenine dinucleotide binding [GO:0050660]; succinate dehydrogenase (ubiquinone) activity [GO:0008177]	144620000	271680000	245470000	1	32	34	29	32	34	29	32	34	29	71.194	649	649	0	323.31	50.8	51.2	43	9200500000	16447000000	14644000000	32		415	236;305;411;413;472;488;596;598;599;604	99;264;332;395;479;504
P80928	P80928	Macrophage migration inhibitory factor (MIF) (EC 5.3.2.1) (Glycosylation-inhibiting factor) (GIF) (L-dopachrome isomerase) (L-dopachrome tautomerase) (EC 5.3.3.12) (Phenylpyruvate tautomerase)	MIF	7.48768	8.43148	7.60118	7.84011	cell aging [GO:0007569]; cell surface receptor signaling pathway [GO:0007166]; DNA damage response, signal transduction by p53 class mediator [GO:0030330]; inflammatory response [GO:0006954]; innate immune response [GO:0045087]; negative regulation of cell aging [GO:0090344]; negative regulation of cellular protein metabolic process [GO:0032269]; negative regulation of DNA damage response, signal…	cell surface [GO:0009986]; cytosol [GO:0005829]; extracellular space [GO:0005615]; nucleoplasm [GO:0005654]; plasma membrane [GO:0005886]	chemoattractant activity [GO:0042056]; cytokine activity [GO:0005125]; cytokine receptor binding [GO:0005126]; dopachrome isomerase activity [GO:0004167]; identical protein binding [GO:0042802]; phenylpyruvate tautomerase activity [GO:0050178]; protease binding [GO:0002020]	30738000	270070000	39919000	1	2	2	2	2	2	2	2	2	2	12.451	115	115	0	39.98	17.4	17.4	17.4	153690000	1350400000	199600000	5		1249		3
F1SJ34	F1SJ34	Cytochrome c oxidase polypeptide Va (Cytochrome c oxidase subunit 5A, mitochondrial)	COX5A	8.07849	8.4186	8.23358	8.24356	mitochondrial electron transport, cytochrome c to oxygen [GO:0006123]	mitochondrial respiratory chain complex IV [GO:0005751]	metal ion binding [GO:0046872]	119810000	262180000	171230000	1	7	7	7	7	7	7	7	7	7	16.748	152	152	0	18.521	34.2	34.2	34.2	1416300000	3.1228e+09	2.0081e+09	11		997	77;102	76	300;302
A0A5G2QR28	A0A5G2QR28	3-hydroxyisobutyrate dehydrogenase, mitochondrial (EC 1.1.1.31)	HIBADH	8.223	8.40676	8.37055	8.33344	valine catabolic process [GO:0006574]		3-hydroxyisobutyrate dehydrogenase activity [GO:0008442]; NAD binding [GO:0051287]; NADP binding [GO:0050661]	167110000	255130000	234720000	1	9	9	8	9	9	8	9	9	8	39.955	377	377	0	292.76	29.2	29.2	28.4	2472400000	3.9087e+09	3.3755e+09	12		503	49	50;54;191;196;287
A0A5G2R1P2	A0A5G2R1P2	Succinate dehydrogenase [ubiquinone] iron-sulfur subunit, mitochondrial (EC 1.3.5.1)	SDHB	8.15162	8.40216	8.37865	8.31081	tricarboxylic acid cycle [GO:0006099]	mitochondrial respiratory chain complex II, succinate dehydrogenase complex (ubiquinone) [GO:0005749]; nucleoplasm [GO:0005654]; plasma membrane [GO:0005886]	2 iron, 2 sulfur cluster binding [GO:0051537]; 3 iron, 4 sulfur cluster binding [GO:0051538]; 4 iron, 4 sulfur cluster binding [GO:0051539]; electron transfer activity [GO:0009055]; metal ion binding [GO:0046872]; succinate dehydrogenase (ubiquinone) activity [GO:0008177]	141780000	252440000	239140000	1	19	20	19	19	20	19	19	20	19	36.301	328	328	0	230.27	46.3	47.3	46.3	2.9484e+09	5680200000	4912300000	19		559	81;106	103;133;213;247
F1RUT4	F1RUT4	Cathepsin F	CTSF	8.11398	8.38721	7.41046	7.97055		lysosome [GO:0005764]	cysteine-type peptidase activity [GO:0008234]	130010000	243900000	25731000	1	19	20	11	19	20	11	19	20	11	52.647	474	474	0	298.24	38.2	38.4	22.6	4555000000	9020800000	897460000	29		851	189;226;316	184;191;310
Q5S3G4	Q5S3G4	Cytochrome c oxidase subunit 5B, mitochondrial (Cytochrome c oxidase polypeptide Vb)	COX5B	8.0892	8.38684	8.26923	8.24842	mitochondrial electron transport, cytochrome c to oxygen [GO:0006123]	mitochondrial respiratory chain complex IV [GO:0005751]	metal ion binding [GO:0046872]	122800000	243690000	185880000	1	8	8	8	8	8	8	8	8	8	13.783	129	129	0	45.067	35.7	35.7	35.7	1.6961e+09	3.4014e+09	2505300000	9		1286		52;53
A0A287AEK2	A0A287AEK2	cAMP-dependent protein kinase type II-alpha regulatory subunit	PRKAR2A	8.17895	8.38153	8.33347	8.29798		axoneme [GO:0005930]; cAMP-dependent protein kinase complex [GO:0005952]; centrosome [GO:0005813]; nucleotide-activated protein kinase complex [GO:0031588]; plasma membrane raft [GO:0044853]	cAMP binding [GO:0030552]; cAMP-dependent protein kinase inhibitor activity [GO:0004862]; protein domain specific binding [GO:0019904]; protein kinase A catalytic subunit binding [GO:0034236]; ubiquitin protein ligase binding [GO:0031625]	150990000	240730000	215510000	1	19	20	18	19	20	18	19	20	18	43.714	389	389	0	196.42	50.4	55	50.4	3.2633e+09	6.1755e+09	4467300000	19		162	160;307	140;197;236;256;347;360;363;377;382
O62787;REV__F1SQZ0	O62787	Solute carrier family 2, facilitated glucose transporter member 3 (Glucose transporter type 3, brain) (GLUT-3)	SLC2A3	8.24356	8.34698	8.54734	8.37929	glucose transmembrane transport [GO:1904659]	cell projection [GO:0042995]; integral component of membrane [GO:0016021]; integral component of plasma membrane [GO:0005887]; perikaryon [GO:0043204]	glucose binding [GO:0005536]; glucose transmembrane transporter activity [GO:0005355]	175210000	222320000	352650000	2	15	15	15	15	15	15	15	15	15	53.962	493	493;639	0	128.34	19.3	19.3	19.3	2247300000	3.1098e+09	4447100000	12		1205	468	119;242;483
F1RN71	F1RN71	Bleomycin hydrolase (EC 3.4.22.40)	BLMH	8.16328	8.34433	7.66756	8.05839	homocysteine catabolic process [GO:0043418]; response to toxic substance [GO:0009636]; response to xenobiotic stimulus [GO:0009410]	cytoplasm [GO:0005737]	aminopeptidase activity [GO:0004177]; cysteine-type endopeptidase activity [GO:0004197]; cysteine-type peptidase activity [GO:0008234]; identical protein binding [GO:0042802]	145640000	220970000	46512000	1	4	5	4	4	5	4	4	5	4	52.447	454	454	0	6.5329	8.8	11.9	8.8	3.7865e+09	5745100000	1209300000	26		815
A0A286ZMB2	A0A286ZMB2	Folate gamma-glutamyl hydrolase (EC 3.4.19.9)	GGH	8.20409	8.3426	7.57136	8.03935		extracellular space [GO:0005615]	gamma-glutamyl-peptidase activity [GO:0034722]	159990000	220090000	37270000	1	12	12	11	12	12	11	12	12	11	35.428	318	318	0	192.14	33.3	33.3	28.9	3.8993e+09	5682600000	923620000	16		25	91;263;282	40
K7GP28	K7GP28	Hydroxysteroid 17-beta dehydrogenase 10	HSD17B10	7.96779	8.33329	7.97346	8.09151	androgen metabolic process [GO:0008209]; bile acid biosynthetic process [GO:0006699]; brexanolone metabolic process [GO:0062173]; C21-steroid hormone metabolic process [GO:0008207]; estrogen metabolic process [GO:0008210]; fatty acid beta-oxidation [GO:0006635]; fatty acid metabolic process [GO:0006631]; isoleucine catabolic process [GO:0006550]; mitochondrial tRNA 3'-end processing [GO:1990180];…	mitochondrial nucleoid [GO:0042645]; mitochondrial ribonuclease P complex [GO:0030678]; mitochondrion [GO:0005739]; tRNA methyltransferase complex [GO:0043527]	17-beta-hydroxysteroid dehydrogenase (NAD+) activity [GO:0044594]; 3-hydroxy-2-methylbutyryl-CoA dehydrogenase activity [GO:0047015]; 3-hydroxyacyl-CoA dehydrogenase activity [GO:0003857]; chenodeoxycholate 7-alpha-dehydrogenase (NAD+) activity [GO:0106281]; cholate 7-alpha-dehydrogenase activity [GO:0008709]; estradiol 17-beta-dehydrogenase activity [GO:0004303]; isoursodeoxycholate 7-beta-dehyd…	92851000	215420000	94072000	1	11	13	10	11	13	10	11	13	10	30.787	293	293	0	222.58	42	48.8	41.6	1.9293e+09	4.0072e+09	1.9731e+09	15		1187	247;251;252	168;210;226
F1RKG8	F1RKG8	Uncharacterized protein	PEBP1	8.04685	8.31683	8.40379	8.25582	negative regulation of MAPK cascade [GO:0043409]			111390000	207410000	253390000	1	10	11	10	10	11	10	10	11	10	20.971	187	187	0	149.05	51.9	63.1	51.9	1.5804e+09	3.2978e+09	3.5677e+09	13		795	95	92
F2Z536	F2Z536	Dynein light chain	DYNLL2	7.82187	8.29099	7.55471	7.88919	cilium assembly [GO:0060271]; microtubule-based process [GO:0007017]	cytoplasm [GO:0005737]; cytoplasmic dynein complex [GO:0005868]; dynein complex [GO:0030286]; microtubule [GO:0005874]	dynein intermediate chain binding [GO:0045505]; dynein light intermediate chain binding [GO:0051959]	66354000	195430000	35868000	1	6	7	5	3	4	2	3	4	2	10.35	89	89	0	275.85	64	65.2	58.4	361150000	1282900000	183770000	5		1065		13;17;29
F1RGJ3	F1RGJ3	75 kDa glucose-regulated protein (Heat shock 70 kDa protein 9) (Stress-70 protein, mitochondrial)	HSPA9	7.97289	8.26759	8.17984	8.14011	protein folding [GO:0006457]		ATP binding [GO:0005524]; ATP hydrolysis activity [GO:0016887]; unfolded protein binding [GO:0051082]	93949000	185180000	151300000	1	40	46	43	40	46	43	39	45	42	70.122	644	644	0	323.31	57.3	58.1	57.8	4360400000	8976700000	7.0572e+09	36		771	45;79;80;114;153;163;233	35;68;137;139;268;354;526;549;561;615
A0A5G2R718	A0A5G2R718	Pyruvate dehydrogenase E1 component subunit beta (EC 1.2.4.1)	PDHB	7.9576	8.25971	8.19106	8.13612	acetyl-CoA biosynthetic process from pyruvate [GO:0006086]; glucose metabolic process [GO:0006006]		pyruvate dehydrogenase (acetyl-transferring) activity [GO:0004739]	90698000	181850000	155260000	1	15	16	16	15	16	16	15	16	16	37.128	341	341	0	228.82	49	49	49	2322400000	4803600000	4.253e+09	20		584	298;323	25;115;250;256;266;292;314
F1SD45	F1SD45	cAMP-dependent protein kinase (EC 2.7.11.11)	PRKACA	8.03419	8.24618	8.00911	8.09649	negative regulation of meiotic cell cycle process involved in oocyte maturation [GO:1904145]; protein kinase A signaling [GO:0010737]	cytoplasm [GO:0005737]; germinal vesicle [GO:0042585]; nucleus [GO:0005634]	AMP-activated protein kinase activity [GO:0004679]; ATP binding [GO:0005524]; cAMP-dependent protein kinase activity [GO:0004691]; protein kinase A regulatory subunit binding [GO:0034237]; protein serine/threonine/tyrosine kinase activity [GO:0004712]; protein serine kinase activity [GO:0106310]	108190000	176270000	102120000	1	27	27	24	27	27	24	27	27	24	40.6	351	351	0	323.31	46.7	49.3	44.7	3.1021e+09	5821100000	2.9759e+09	18		962	37;68;272;287;290
A0A480X841	A0A480X841	RAB2A, member RAS oncogene family (Ras-related protein Rab-2A isoform a)	RAB2A	8.01799	8.22565	8.0162	8.08661		membrane [GO:0016020]	GTPase activity [GO:0003924]; GTP binding [GO:0005525]	104230000	168130000	103800000	1	15	15	15	7	7	7	7	7	7	23.518	212	212	0	92.929	62.3	62.3	62.3	1.6576e+09	2763000000	1.6276e+09	14		407	106;109;111;162;172;179;180;183	47;112;146
F1S8J6	F1S8J6	RAB2B, member RAS oncogene family (Ras-related protein Rab-2B isoform 1)	RAB2B	7.90304	8.223	7.81893	7.98166		Golgi apparatus [GO:0005794]; Golgi membrane [GO:0000139]	GTPase activity [GO:0003924]; GTP binding [GO:0005525]	79990000	167110000	65907000	1	17	18	17	17	18	17	9	10	9	24.236	216	216	0	251.38	69.9	76.4	69.9	1.8743e+09	3.7949e+09	1.5401e+09	15		932	183	47;112;115;146	125;132;148;149
A0A287AV28	A0A287AV28	Glycerol-3-phosphate dehydrogenase [NAD(+)] (EC 1.1.1.8)		8.15764	8.1962	8.30395	8.21926	carbohydrate metabolic process [GO:0005975]; glycerol-3-phosphate catabolic process [GO:0046168]	glycerol-3-phosphate dehydrogenase complex [GO:0009331]	glycerol-3-phosphate dehydrogenase [NAD+] activity [GO:0004367]; NAD binding [GO:0051287]; protein homodimerization activity [GO:0042803]	143760000	157110000	201350000	1	17	16	18	17	16	18	11	10	12	37.97	347	347	0	276.89	36.6	37.5	39.2	4.1222e+09	4447100000	5074300000	23		238	44;53;54;171	36
A0A5G2REY8	A0A5G2REY8	Ubiquinol-cytochrome c reductase core protein 2	UQCRC2	7.9308	8.19279	8.11197	8.07852			metal ion binding [GO:0046872]; metalloendopeptidase activity [GO:0004222]	85270000	155880000	129410000	1	18	21	19	18	21	19	18	21	19	47.346	445	445	0	203.81	42.2	51.7	46.3	2254900000	4780800000	3.3777e+09	19		624	37;67;68;176;203;296	210;430
F1SR82;I3LGI9	F1SR82	Galactosidase beta 1 like	GLB1L	7.75749	8.18977	7.04336	7.66354	carbohydrate metabolic process [GO:0005975]	vacuole [GO:0005773]	beta-galactosidase activity [GO:0004565]	57212000	154800000	11050000	2	15	18	13	15	18	13	15	18	13	73.932	651	651;614	0	109.28	25.7	27	20.7	2.1289e+09	6.1415e+09	411510000	29		1040	434;455;568	456;463;477
K7GLT8	K7GLT8	ATP synthase subunit beta (EC 7.1.2.2)	ATP5F1B	7.90224	8.17214	8.03973	8.03804	mitochondrial ATP synthesis coupled proton transport [GO:0042776]	mitochondrial proton-transporting ATP synthase complex [GO:0005753]; proton-transporting ATP synthase complex, catalytic core F(1) [GO:0045261]	ATP binding [GO:0005524]; proton-transporting ATPase activity, rotational mechanism [GO:0046961]; proton-transporting ATP synthase activity, rotational mechanism [GO:0046933]	79843000	148640000	109580000	1	17	20	18	17	20	18	17	20	18	60.83	570	570	0	233.15	35.4	41.6	38.1	3.3915e+09	6.9611e+09	4.2445e+09	29		1183	263	155;187;259;292;314;381;384;450
Q6RI85	Q6RI85	Phosphoglycerate kinase 2 (EC 2.7.2.3) (Phosphoglycerate kinase, testis specific)	PGK2	7.89311	8.16967	8.03137	8.03138	gluconeogenesis [GO:0006094]; glycolytic process [GO:0006096]; phosphorylation [GO:0016310]	cytosol [GO:0005829]; sperm fibrous sheath [GO:0035686]	ADP binding [GO:0043531]; ATP binding [GO:0005524]; phosphoglycerate kinase activity [GO:0004618]	78182000	147800000	107490000	1	29	34	30	29	34	30	23	27	23	44.895	417	417	0	323.31	66.9	76.5	66.9	4340400000	8773200000	5342700000	27		1287	53;163;249;250	29;61;72;176;190;251;356
P80964	P80964	Seminal plasma protein pB1 (Protein DQH) (pAIF-1)		7.75756	8.16391	8.03435	7.98527	single fertilization [GO:0007338]; sperm capacitation [GO:0048240]	cell surface [GO:0009986]; extracellular space [GO:0005615]	heparin binding [GO:0008201]	57222000	145850000	108230000	1	6	6	6	6	6	6	6	6	6	15.372	130	130	0	17.754	37.7	37.7	37.7	521830000	1323600000	1.0376e+09	8		1250	120
A0A287AND7;A0A287A808	A0A287AND7	Cytochrome c oxidase subunit	COX6B2	7.89273	8.16346	8.06804	8.04141		mitochondrial crista [GO:0030061]; mitochondrion [GO:0005739]; respiratory chain complex IV [GO:0045277]		78114000	145700000	116960000	2	8	10	9	8	10	9	8	10	9	10.511	88	88;86	0	88.173	84.1	85.2	84.1	801980000	1.6925e+09	1180100000	7		210	31	1;80
Q1W0Y2	Q1W0Y2	Cytochrome c oxidase subunit 7C, mitochondrial (Cytochrome c oxidase polypeptide VIIc)	COX7C	8.00479	8.14802	8.17664	8.10982	mitochondrial electron transport, cytochrome c to oxygen [GO:0006123]	integral component of membrane [GO:0016021]; mitochondrial respiratory chain complex IV [GO:0005751]		101110000	140610000	150190000	1	2	2	2	2	2	2	2	2	2	7.3466	63	63	0	4.5313	17.5	17.5	17.5	512050000	731880000	756860000	5		1261
I3LN22	I3LN22	SSD domain-containing protein	PTCHD3	7.90698	8.13802	7.99058	8.01186		integral component of membrane [GO:0016021]; membrane [GO:0016020]		80719000	137410000	97855000	1	22	20	21	22	20	21	22	20	21	106.43	946	946	0	323.31	21.8	20.4	20.1	5046500000	9506400000	6.3388e+09	37		1148	100;101;111;709	580;701;750;760;761	231;292
A0A5G2RES0	A0A5G2RES0	Disintegrin and metalloproteinase domain-containing protein 2 (Fertilin subunit beta) (PH-30) (PH30-beta)	ADAM2	7.95897	8.12921	7.64116	7.90978	cell adhesion [GO:0007155]; single fertilization [GO:0007338]	integral component of membrane [GO:0016021]	metalloendopeptidase activity [GO:0004222]	90986000	134650000	43768000	1	7	7	7	7	7	7	7	7	7	79.567	716	716	0	323.31	11.7	11.7	11.7	4.0738e+09	7.0444e+09	2609400000	28		623	475;485;496;560;563;578;593		98;103
F1SS88	F1SS88	Cilia- and flagella-associated protein 52 (WD repeat-containing protein 16)	CFAP52	7.84872	8.11827	7.74077	7.90259	cilium assembly [GO:0060271]; establishment of left/right asymmetry [GO:0061966]; flagellated sperm motility [GO:0030317]	9+2 motile cilium [GO:0097729]; axoneme [GO:0005930]		70587000	131300000	55052000	1	27	28	27	27	28	27	27	28	27	68.117	620	620	0	171.88	39.2	42.7	39.2	2.9436e+09	6.2618e+09	2341800000	30		1046	3;65;66;414	1;375;383;409
Q29554	Q29554	Trifunctional enzyme subunit alpha, mitochondrial (78 kDa gastrin-binding protein) (Monolysocardiolipin acyltransferase) (EC 2.3.1.-) (TP-alpha) [Includes: Long-chain enoyl-CoA hydratase (EC 4.2.1.17); Long chain 3-hydroxyacyl-CoA dehydrogenase (EC 1.1.1.211)]	HADHA	8.10975	8.10731	8.07276	8.09661	cardiolipin acyl-chain remodeling [GO:0035965]; fatty acid beta-oxidation [GO:0006635]; response to insulin [GO:0032868]	mitochondrial fatty acid beta-oxidation multienzyme complex [GO:0016507]; mitochondrial inner membrane [GO:0005743]; mitochondrial nucleoid [GO:0042645]; mitochondrion [GO:0005739]	enoyl-CoA hydratase activity [GO:0004300]; long-chain-3-hydroxyacyl-CoA dehydrogenase activity [GO:0016509]; NAD+ binding [GO:0070403]; transferase activity [GO:0016740]	128750000	128030000	118240000	1	33	33	32	33	33	32	33	33	32	83.106	763	763	0	189.65	40	40	36.7	5.946e+09	6.0294e+09	5248600000	40		1268	615;645;649	191;200;201;273;332;340;372;443;497;506;554;555
P29804	P29804	Pyruvate dehydrogenase E1 component subunit alpha, somatic form, mitochondrial (EC 1.2.4.1) (PDHE1-A type I) (Fragment)	PDHA1	7.85635	8.09566	8.10772	8.01991	acetyl-CoA biosynthetic process from pyruvate [GO:0006086]; glucose metabolic process [GO:0006006]; tricarboxylic acid cycle [GO:0006099]	mitochondrial matrix [GO:0005759]; pyruvate dehydrogenase complex [GO:0045254]	pyruvate dehydrogenase (acetyl-transferring) activity [GO:0004739]	71837000	124640000	128150000	1	23	26	22	23	26	22	23	26	22	43.121	389	389	0	123.08	45.8	46.8	45.8	2.1437e+09	3.6497e+09	3.8407e+09	22		1228	223	228;256;293;317;323	389;391;405;411;415;802
P63053	P63053	Ubiquitin-60S ribosomal protein L40 (CEP52) (Ubiquitin A-52 residue ribosomal protein fusion product 1) [Cleaved into: Ubiquitin; 60S ribosomal protein L40]	UBA52	7.78791	8.0834	7.73305	7.86812	translation [GO:0006412]	cytoplasmic side of rough endoplasmic reticulum membrane [GO:0098556]; large ribosomal subunit [GO:0015934]; nucleus [GO:0005634]	structural constituent of ribosome [GO:0003735]	61363000	121170000	54082000	1	4	6	5	4	6	5	4	6	5	14.728	128	128	0	150.9	36.7	38.3	41.4	471180000	928340000	405000000	6		1241
A0A287BQ99	A0A287BQ99	Uncharacterized protein	LOC110258345	7.74511	8.06807	8.18061	7.99793	male gonad development [GO:0008584]	external side of plasma membrane [GO:0009897]; integral component of membrane [GO:0016021]; plasma membrane [GO:0005886]; sperm head plasma membrane [GO:1990913]	metalloendopeptidase activity [GO:0004222]	55605000	116970000	151570000	1	21	21	20	21	21	20	9	9	9	80.6	718	718	0	323.31	26.5	26.3	26.3	2700800000	6.4668e+09	6.7865e+09	31		373	503;506;509;585		672;673;678
F1RK10	F1RK10	Succinate--CoA ligase [ADP-forming] subunit beta, mitochondrial (EC 6.2.1.5) (ATP-specific succinyl-CoA synthetase subunit beta) (A-SCS) (Succinyl-CoA synthetase beta-A chain) (SCS-betaA)	SUCLA2	7.83142	8.06573	7.97191	7.95635	tricarboxylic acid cycle [GO:0006099]	mitochondrion [GO:0005739]	ATP binding [GO:0005524]; magnesium ion binding [GO:0000287]; succinate-CoA ligase (ADP-forming) activity [GO:0004775]	67830000	116340000	93736000	1	22	24	22	22	24	22	21	23	21	43.811	405	405	0	96.791	41.5	45.9	41.7	1.7083e+09	3.168e+09	2333600000	23		788	222	77
A0A287ATN8	A0A287ATN8	60 kDa chaperonin (EC 5.6.1.7) (60 kDa heat shock protein, mitochondrial) (Chaperonin 60) (Heat shock protein 60)	HSPD1	8.02951	8.04044	8.23764	8.10253	cellular response to interleukin-7 [GO:0098761]; positive regulation of interferon-alpha production [GO:0032727]; positive regulation of interferon-gamma production [GO:0032729]; positive regulation of T cell activation [GO:0050870]; protein refolding [GO:0042026]; T cell activation [GO:0042110]	chaperonin-containing T-complex [GO:0005832]; mitochondrion [GO:0005739]; plasma membrane [GO:0005886]; secretory granule [GO:0030141]	ATP binding [GO:0005524]; ATP hydrolysis activity [GO:0016887]; isomerase activity [GO:0016853]; lipopolysaccharide binding [GO:0001530]	107030000	109760000	172840000	1	26	24	28	26	24	28	26	24	28	50.213	468	468	0	323.31	50.4	45.5	52.1	3.2118e+09	3.4812e+09	4912500000	25		228	103;104;106;177;230;415;426	40;55;145;190;217;316;356
A0A286ZRE9	A0A286ZRE9	CKLF like MARVEL transmembrane domain containing 2	CMTM2	7.83206	8.03906	8.21392	8.02835		integral component of membrane [GO:0016021]		67930000	109410000	163650000	1	6	6	6	6	6	6	6	6	6	26.825	244	244	0	69.129	24.2	24.2	24.2	1457100000	2413500000	1406600000	3		43
A0A287AJ16	A0A287AJ16	Acyl-CoA synthetase bubblegum family member 2	ACSBG2	7.73652	8.0077	7.92662	7.89028	long-chain fatty acid biosynthetic process [GO:0042759]	cytoplasm [GO:0005737]; cytosol [GO:0005829]; mitochondrion [GO:0005739]	acyl-CoA hydrolase activity [GO:0047617]; arachidonate-CoA ligase activity [GO:0047676]; CoA-ligase activity [GO:0016405]; long-chain fatty acid-CoA ligase activity [GO:0004467]	54515000	101790000	84454000	1	27	28	25	27	28	25	27	28	25	75.457	674	674	0	285.74	47.3	48.7	42.9	2294100000	4754100000	3.3778e+09	32		186	550;620;623;624;625;629	19;54;165;246;369;370;377;430;481;491;508;552
A0A287A7T7	A0A287A7T7	Uncharacterized protein		7.8324	7.99687	8.23366	8.02098		integral component of membrane [GO:0016021]; intracellular membrane-bounded organelle [GO:0043231]; membrane [GO:0016020]		67983000	99282000	171260000	1	2	2	2	2	2	2	2	2	2	13.279	126	126	0	3.9696	10.3	10.3	10.3	142360000	204660000	351590000	2		118	100
A0A287A8Y8	A0A287A8Y8	Short-chain-specific acyl-CoA dehydrogenase, mitochondrial	ACADS	7.78744	7.98823	7.96993	7.9152	butyrate catabolic process [GO:0046359]; fatty acid beta-oxidation using acyl-CoA dehydrogenase [GO:0033539]	centrosome [GO:0005813]; mitochondrion [GO:0005739]; nucleoplasm [GO:0005654]	acyl-CoA dehydrogenase activity [GO:0003995]; butyryl-CoA dehydrogenase activity [GO:0004085]; flavin adenine dinucleotide binding [GO:0050660]	61297000	97327000	93310000	1	16	16	16	16	16	16	16	16	16	67.19	612	612	0	74.525	22.7	20.8	19.8	1.9754e+09	3.2813e+09	3.0153e+09	28		124		417;459;465;470;517
F1RX00	F1RX00	Amine oxidase (EC 1.4.3.-)	MAOA	7.81861	7.98734	8.14454	7.9835		integral component of membrane [GO:0016021]; mitochondrial outer membrane [GO:0005741]; mitochondrion [GO:0005739]	flavin adenine dinucleotide binding [GO:0050660]; monoamine oxidase activity [GO:0097621]; primary amine oxidase activity [GO:0008131]	65859000	97128000	139490000	1	23	25	25	23	25	25	22	24	24	102.41	946	946	0	250.65	25.5	23.5	26	3.6158e+09	5448300000	7.5241e+09	39		860	631;880	382;420;650;719
A0A287BPT0	A0A287BPT0	Amine oxidase (EC 1.4.3.-)	IL4I1	7.64919	7.97897	7.27884	7.63567		mitochondrial outer membrane [GO:0005741]	monoamine oxidase activity [GO:0097621]	44585000	95274000	19004000	1	24	31	26	24	31	26	24	31	26	63.549	569	569	0	323.31	43.8	54.7	44.5	1.9324e+09	4923200000	922870000	31		368	144;150;156;254;365;421	37;115;185;233
I3LLV9	I3LLV9	Membrane spanning 4-domains A5	MS4A5	7.77893	7.97557	8.0436	7.9327		integral component of membrane [GO:0016021]		60108000	94530000	110560000	1	3	3	3	3	3	3	3	3	3	22.495	200	200	0	23.152	11.5	11.5	11.5	562410000	907250000	991170000	4		1144	194	114;115	2111
Q4R0H8	Q4R0H8	Spermadhesin AWN	AWN	8.09262	7.96481	8.06333	8.04025	single fertilization [GO:0007338]	extracellular region [GO:0005576]		123770000	92216000	115700000	1	7	8	7	7	8	7	7	8	7	16.901	154	154	0	63.283	40.3	46.8	40.3	1.6766e+09	1313100000	1.532e+09	10		1280	43
F1RWE4	F1RWE4	Lysozyme (EC 3.2.1.17)	LOC100517051	7.62582	7.96448	6.97815	7.52282			lysozyme activity [GO:0003796]	42249000	92147000	9509400	1	3	3	2	3	3	2	3	3	2	16.91	148	148	0	28.067	21.6	21.6	12.8	173790000	378450000	38038000	4		858		123
A0A5G2QKG1	A0A5G2QKG1	Uncharacterized protein	ACRV1	7.67935	7.95675	8.07111	7.9024				47791000	90521000	117790000	1	3	3	4	3	3	4	3	3	4	27.334	258	258	0	227.56	9.3	9.3	12.4	337000000	650340000	783030000	6		476	206	211;244
F1SRG9	F1SRG9	Lysozyme like 4	LYZL4	7.2672	7.95607	7.02028	7.41452	fusion of sperm to egg plasma membrane involved in single fertilization [GO:0007342]	acrosomal vesicle [GO:0001669]; extracellular space [GO:0005615]; sperm flagellum [GO:0036126]	lysozyme activity [GO:0003796]	18501000	90379000	10478000	1	3	5	4	3	5	4	3	5	4	16.119	145	145	0	218.2	25.5	46.2	31.7	129510000	848880000	75364000	7		1042		120
I3LUR5	I3LUR5	Acyl-CoA dehydrogenase family member 9 (Acyl-CoA dehydrogenase family member 9, mitochondrial) (Acyl-CoA dehydrogenase family member 9, mitochondrial isoform X1) (Acyl-CoA dehydrogenase family member 9, mitochondrial isoform X2)	ACAD9	7.70009	7.95235	7.76058	7.80434	long-chain fatty acid metabolic process [GO:0001676]; medium-chain fatty acid metabolic process [GO:0051791]; mitochondrial respiratory chain complex I assembly [GO:0032981]	dendrite [GO:0030425]; mitochondrial membrane [GO:0031966]; mitochondrion [GO:0005739]; nucleus [GO:0005634]	acyl-CoA dehydrogenase activity [GO:0003995]; fatty-acyl-CoA binding [GO:0000062]; flavin adenine dinucleotide binding [GO:0050660]; medium-chain-acyl-CoA dehydrogenase activity [GO:0070991]; very-long-chain-acyl-CoA dehydrogenase activity [GO:0017099]	50129000	89608000	57621000	1	32	34	32	32	34	32	32	34	32	68.644	621	621	0	255.26	45.1	48.5	44.3	2481500000	4819100000	2.9694e+09	36		1171	34;208;301	155;175;297;307;314;321;349;434;464;514
Q95339	Q95339	ATP synthase subunit f, mitochondrial (ATP synthase membrane subunit f)	ATP5MF	7.63527	7.94708	7.83404	7.80546	mitochondrial ATP synthesis coupled proton transport [GO:0042776]	integral component of membrane [GO:0016021]; mitochondrial proton-transporting ATP synthase complex [GO:0005753]; proton-transporting ATP synthase complex, coupling factor F(o) [GO:0045263]		43179000	88527000	68240000	1	4	4	4	4	4	4	4	4	4	10.311	88	88	0	7.9701	37.5	37.5	37.5	188740000	377510000	306920000	4		1298		26	57
A0A287B9V6;A0A286ZIV7	A0A287B9V6;A0A286ZIV7	LRRC37AB_C domain-containing protein;Uncharacterized protein	LOC102158372;LOC102159591	7.83663	7.93453	7.94712	7.90609		integral component of membrane [GO:0016021];integral component of membrane [GO:0016021]		68649000	86006000	88537000	2	18	21	18	18	21	18	10	12	11	239.04	2199	2199;859	0	214.31	7.2	8	6.5	3.9231e+09	5048400000	5068400000	54		301	1989;2033;2035	1412;1983;2133
F1SSA1	F1SSA1	Chromosome 4 C1orf56 homolog	C4H1orf56	7.94213	7.93434	8.43046	8.10231	regulation of cell population proliferation [GO:0042127]			87524000	85969000	269440000	1	8	8	10	8	8	10	8	8	10	36.938	341	341	0	146.4	24.3	24.3	26.4	1.9422e+09	1.9185e+09	5724000000	17		1047		149
F1SN58	F1SN58	Sulfide:quinone oxidoreductase, mitochondrial	SQOR	7.66291	7.92535	7.87235	7.8202	sulfide oxidation, using sulfide:quinone oxidoreductase [GO:0070221]	mitochondrion [GO:0005739]	FAD binding [GO:0071949]; sulfide:quinone oxidoreductase activity [GO:0070224]	46016000	84207000	74534000	1	26	30	27	26	30	27	26	30	27	50.124	450	450	0	256.5	52.4	55.3	53.6	1.7324e+09	3.6768e+09	2791100000	33		1020	132;189	209;414;417;449
F2Z565	F2Z565	ADP/ATP translocase (ADP,ATP carrier protein)	SLC25A5	7.7951	7.9145	7.867	7.85887	adaptive thermogenesis [GO:1990845]; B cell differentiation [GO:0030183]; cellular response to leukemia inhibitory factor [GO:1990830]; erythrocyte differentiation [GO:0030218]; mitochondrial ADP transmembrane transport [GO:0140021]; mitochondrial ATP transmembrane transport [GO:1990544]; negative regulation of mitochondrial outer membrane permeabilization involved in apoptotic signaling pathway …	mitochondrial inner membrane [GO:0005743]; mitochondrial nucleoid [GO:0042645]; mitochondrial permeability transition pore complex [GO:0005757]; MMXD complex [GO:0071817]	ATP:ADP antiporter activity [GO:0005471]; oxidative phosphorylation uncoupler activity [GO:0017077]; proton transmembrane transporter activity [GO:0015078]; ubiquitin protein ligase binding [GO:0031625]	62388000	82129000	73620000	1	16	17	17	13	13	13	5	5	5	32.955	298	298	0	112.59	40.9	43.6	43.6	1.5946e+09	2160500000	1.9276e+09	20		1067	88	239;250
I3LC15	I3LC15	Angiotensin-converting enzyme (EC 3.4.-.-)	LOC100515049	7.84849	7.91387	8.17719	7.97985	positive regulation of systemic arterial blood pressure [GO:0003084]; regulation of systemic arterial blood pressure by renin-angiotensin [GO:0003081]	integral component of membrane [GO:0016021]; plasma membrane [GO:0005886]	carboxypeptidase activity [GO:0004180]; metal ion binding [GO:0046872]; metallopeptidase activity [GO:0008237]; peptidyl-dipeptidase activity [GO:0008241]	70549000	82010000	150380000	1	31	35	35	31	35	35	31	35	35	87.514	752	752	0	250.77	34.3	40.8	39.1	4.2591e+09	4873600000	8.4608e+09	40		1105	200;327;350	205;208;304;330;703
A0A287B7T3	A0A287B7T3	Phospholipase B-like (EC 3.1.1.-)	PLBD1	7.62379	7.91354	6.83475	7.45736	lipid catabolic process [GO:0016042]		phospholipase activity [GO:0004620]	42052000	81948000	6835200	1	19	19	14	19	19	14	19	19	14	60.139	521	521	0	83.449	37.2	37.2	25.9	965580000	2.0072e+09	151410000	21		294		21;139;142;390	8
A0A286ZM06	A0A286ZM06	Choline dehydrogenase	CHDH	7.65769	7.89563	7.95884	7.83739			flavin adenine dinucleotide binding [GO:0050660]; oxidoreductase activity, acting on CH-OH group of donors [GO:0016614]	45466000	78638000	90957000	1	22	23	22	22	23	22	22	23	22	56.526	517	517	0	270	36.9	41.8	36.9	1.7333e+09	4.0225e+09	3.4846e+09	25		22	203	90;350;441;448
K7GM53	K7GM53	Serine/threonine-protein phosphatase (EC 3.1.3.16)	PPEF1	7.87534	7.89402	8.02164	7.93033	detection of stimulus involved in sensory perception [GO:0050906]		calcium ion binding [GO:0005509]; iron ion binding [GO:0005506]; manganese ion binding [GO:0030145]; protein serine phosphatase activity [GO:0106306]; protein threonine phosphatase activity [GO:0106307]	75049000	78346000	105110000	1	27	29	26	27	29	26	27	29	26	69.552	602	602	0	195.21	45	48.3	41	3.1672e+09	3.4333e+09	4.2788e+09	32		1185	153;154;201;417;579	155;240;262;568
F1RM74	F1RM74	Glyceraldehyde-3-phosphate dehydrogenase (EC 1.2.1.12)	GAPDHS	7.564	7.89254	7.1767	7.54441	glucose metabolic process [GO:0006006]; glycolytic process [GO:0006096]	cytosol [GO:0005829]	glyceraldehyde-3-phosphate dehydrogenase (NAD+) (phosphorylating) activity [GO:0004365]; NAD binding [GO:0051287]; NADP binding [GO:0050661]	36644000	78080000	15021000	1	16	15	11	16	15	11	16	15	11	44.272	403	403	0	194.42	47.6	47.6	35.7	968460000	2.1456e+09	377350000	20		807	77	199;211;298
F1RPW8	F1RPW8	Asparaginase-like protein 1 (EC 3.4.19.5) (EC 3.5.1.1) (Beta-aspartyl-peptidase) (Isoaspartyl dipeptidase) (Isoaspartyl peptidase/L-asparaginase) (L-asparagine amidohydrolase)	ASRGL1	7.56765	7.89145	7.89367	7.78426	asparagine catabolic process via L-aspartate [GO:0033345]	cytoplasm [GO:0005737]	asparaginase activity [GO:0004067]; beta-aspartyl-peptidase activity [GO:0008798]	36953000	77884000	78284000	1	12	13	13	12	13	13	12	13	13	32.091	309	309	0	68.435	45	47.2	47.2	630240000	1308100000	1306000000	14		823	130		63
A0A480QG80	A0A480QG80	Isoleucyl-tRNA synthetase (EC 6.1.1.5)	IARS2	7.63153	7.88712	7.82696	7.78187	isoleucyl-tRNA aminoacylation [GO:0006428]		aminoacyl-tRNA editing activity [GO:0002161]; ATP binding [GO:0005524]; isoleucine-tRNA ligase activity [GO:0004822]; tRNA binding [GO:0000049]	42808000	77111000	67137000	1	33	34	31	33	34	31	33	34	31	113.52	1012	1012	0	323.31	36.8	37.2	32.7	2.9298e+09	5612500000	4.0337e+09	44		399	57;119;380;546;680	73;178;230;384;446;513;514;885;954;980	303;304;306
A0A480VIL3	A0A480VIL3	ATP-dependent (S)-NAD(P)H-hydrate dehydratase (EC 4.2.1.93) (ATP-dependent NAD(P)HX dehydratase) (Carbohydrate kinase domain-containing protein)	NAXD	7.7129	7.88579	7.86618	7.82162	nicotinamide nucleotide metabolic process [GO:0046496]	mitochondrion [GO:0005739]	ADP-dependent NAD(P)H-hydrate dehydratase activity [GO:0052855]; ATP binding [GO:0005524]; ATP-dependent NAD(P)H-hydrate dehydratase activity [GO:0047453]	51630000	76875000	73482000	1	18	18	16	18	18	16	18	18	16	34.776	329	329	0	195.81	61.1	66.9	50.8	1.5339e+09	2510900000	1.9256e+09	19		405	188	32;315
A0A287BMQ2	A0A287BMQ2	Actin-related protein T3	ACTRT3	7.63175	7.87966	7.84387	7.78509				42830000	75799000	69802000	1	16	17	16	16	17	16	16	17	16	41.106	372	372	0	103.89	39.5	41.4	39.5	1.0583e+09	2.0083e+09	1.7554e+09	16		360	12	198;220;280	151
F1SED0	F1SED0	Acyl-CoA dehydrogenase short/branched chain	ACADSB	7.54187	7.87468	7.70508	7.70721		mitochondrion [GO:0005739]	acyl-CoA dehydrogenase activity [GO:0003995]; flavin adenine dinucleotide binding [GO:0050660]	34823000	74934000	50708000	1	15	14	15	15	14	15	15	14	15	47.26	431	431	0	207.43	34.6	32.7	34.6	1199400000	2698100000	1.6051e+09	22		970	201;351		7;748
C4TP28	C4TP28	Phosphatidylethanolamine-binding protein 4	PEBP4	7.54217	7.87288	6.85937	7.42481				34847000	74624000	7233900	1	3	3	2	3	3	2	3	3	2	25.176	222	222	0	95.92	16.2	16.2	12.6	319540000	686030000	65105000	9		663
I3LD43	I3LD43			7.67621	7.86854	7.87259	7.80578				47447000	73883000	74574000	1	27	27	27	27	27	27	27	27	27	56.046	519	519	0	323.31	52.2	51.8	52.2	2190200000	3.5499e+09	3.4254e+09	29		1111	31	32;203;210;299;302;306;432
F1ST43	F1ST43	Acyl-CoA dehydrogenase very long chain	ACADVL	7.66996	7.83273	7.62739	7.71003		mitochondrion [GO:0005739]	acyl-CoA dehydrogenase activity [GO:0003995]; fatty-acyl-CoA binding [GO:0000062]; flavin adenine dinucleotide binding [GO:0050660]; very-long-chain-acyl-CoA dehydrogenase activity [GO:0017099]	46769000	68034000	42402000	1	27	27	24	27	27	24	27	27	24	69.844	647	647	0	297.11	36.8	38	32.1	2237000000	3.499e+09	2.0612e+09	36		1052	114;236;330;331;457;481;489	69;116;125;326;336;340;344;470;610
C1JEX7	C1JEX7	Sperm associated antigen 6	SPAG6	7.61324	7.8324	7.67545	7.70703				41043000	67983000	47364000	1	16	17	15	16	17	15	16	17	15	55.466	509	509	0	68.867	26.9	30.1	26.7	1169500000	1.9683e+09	1345700000	28		662
A0A480WPU1	A0A480WPU1	2-phospho-D-glycerate hydro-lyase (EC 4.2.1.11)	ENO1	7.73619	7.82754	7.59588	7.71987	glycolytic process [GO:0006096]	phosphopyruvate hydratase complex [GO:0000015]	magnesium ion binding [GO:0000287]; phosphopyruvate hydratase activity [GO:0004634]	54474000	67227000	39435000	1	23	23	18	23	23	18	18	17	14	47.287	434	434	0	323.31	53.2	54.8	38.7	1.96e+09	2228600000	1323000000	22		406	363	94;97;165;169;244;368
A0A287AC42	A0A287AC42	VAMP associated protein A	VAPA	7.75699	7.81772	7.55528	7.71		endoplasmic reticulum membrane [GO:0005789]; integral component of membrane [GO:0016021]		57147000	65723000	35915000	1	17	16	17	17	16	17	16	15	16	27.718	249	249	0	127.17	51.4	48.2	51.4	2163100000	3.7031e+09	1.948e+09	14		151	151	122;186	349;350
I3LPE2	I3LPE2	Tubulin polymerization promoting protein family member 2	TPPP2	7.75161	7.81594	8.16693	7.91149	positive regulation of protein polymerization [GO:0032273]; regulation of flagellated sperm motility [GO:1901317]	cytosol [GO:0005829]; sperm flagellum [GO:0036126]	tubulin binding [GO:0015631]	56443000	65455000	146870000	1	12	13	12	12	13	12	12	13	12	18.539	171	171	0	302.42	67.3	70.2	67.3	755960000	887190000	1.9914e+09	10		1156	26;152	25;44;74;98
A0A5G2R9D6	A0A5G2R9D6	Peroxiredoxin-5 (EC 1.11.1.24)	PRDX5	7.45941	7.81154	7.57411	7.61502		peroxisomal matrix [GO:0005782]	peroxidase activity [GO:0004601]; peroxiredoxin activity [GO:0051920]	28801000	64795000	37507000	1	8	8	8	8	8	8	8	8	8	16.725	157	157	0	24.45	49.7	49.7	49.7	404730000	938230000	466060000	10		599		126
A0A287AKY1	A0A287AKY1	cAMP-dependent protein kinase type I-alpha regulatory subunit	PRKAR1A	7.73287	7.80911	7.88738	7.80979	negative regulation of cAMP-dependent protein kinase activity [GO:2000480]	cAMP-dependent protein kinase complex [GO:0005952]; cytoplasm [GO:0005737]; plasma membrane [GO:0005886]	cAMP binding [GO:0030552]; cAMP-dependent protein kinase inhibitor activity [GO:0004862]; protein kinase A catalytic subunit binding [GO:0034236]	54059000	64433000	77158000	1	24	24	23	24	24	23	22	22	21	42.92	380	380	0	149.82	46.3	45.3	45.3	1407200000	1.7346e+09	2.0337e+09	19		193	65;66;68	46;235;244
Q864V5	Q864V5	FUN14 domain-containing protein 2 (Hepatitis C virus core-binding protein 6)	FUNDC2	7.57633	7.80022	7.95725	7.77793	autophagy of mitochondrion [GO:0000422]; cellular triglyceride homeostasis [GO:0035356]; regulation of platelet activation [GO:0010543]	integral component of mitochondrial outer membrane [GO:0031307]	phosphatidylinositol-3,4,5-trisphosphate binding [GO:0005547]	37699000	63128000	90625000	1	9	9	9	9	9	9	9	9	9	20.571	189	189	0	165.92	24.3	24.3	24.3	458910000	825470000	1092100000	9		1292
F1SFX0	F1SFX0	L-lactate dehydrogenase (EC 1.1.1.27)	LDHC	7.59304	7.7952	7.32664	7.57163	ATP biosynthetic process [GO:0006754]; carbohydrate metabolic process [GO:0005975]; flagellated sperm motility [GO:0030317]; lactate biosynthetic process from pyruvate [GO:0019244]; lactate oxidation [GO:0019516]	cytoplasm [GO:0005737]; motile cilium [GO:0031514]	L-lactate dehydrogenase activity [GO:0004459]	39178000	62402000	21215000	1	13	14	13	13	14	13	12	13	12	36.052	332	332	0	97.353	42.5	47	42.5	1.0126e+09	1.7451e+09	532650000	19		978
I3LDC7	I3LDC7	Isocitrate dehydrogenase [NADP] (EC 1.1.1.42)	IDH1	7.51578	7.78964	7.66952	7.65831	2-oxoglutarate metabolic process [GO:0006103]; glutathione metabolic process [GO:0006749]; glyoxylate cycle [GO:0006097]; isocitrate metabolic process [GO:0006102]; regulation of phospholipid biosynthetic process [GO:0071071]; regulation of phospholipid catabolic process [GO:0060696]; response to oxidative stress [GO:0006979]; tricarboxylic acid cycle [GO:0006099]	cytosol [GO:0005829]; mitochondrion [GO:0005739]; peroxisome [GO:0005777]	isocitrate dehydrogenase (NADP+) activity [GO:0004450]; magnesium ion binding [GO:0000287]; NAD binding [GO:0051287]; protein homodimerization activity [GO:0042803]	32793000	61609000	46722000	1	20	20	19	20	20	19	19	19	18	52.188	463	463	0	122.72	38.4	40.6	35	940080000	2.1348e+09	1.5365e+09	28		1113		62;67;248;303;447
A0A287B423	A0A287B423	Sperm equatorial segment protein 1	SPESP1	7.34778	7.78784	6.64099	7.25887	acrosome reaction [GO:0007340]; fusion of sperm to egg plasma membrane involved in single fertilization [GO:0007342]	acrosomal vesicle [GO:0001669]		22273000	61354000	4375100	1	9	8	6	9	8	6	9	8	6	39.862	352	352	0	21.563	19.3	17	16.8	506270000	1309500000	94652000	20		270		269
A0A287BPG3	A0A287BPG3	Alpha-galactosidase (EC 3.2.1.-)	NAGA	7.51505	7.78315	6.72656	7.34159	carbohydrate metabolic process [GO:0005975]	lysosome [GO:0005764]	hydrolase activity, hydrolyzing O-glycosyl compounds [GO:0004553]	32738000	60694000	5327900	1	12	14	10	12	14	10	12	14	10	43.768	387	387	0	67.205	25.6	31.8	23	890640000	1.6581e+09	149880000	21		366		28;56;58;92	3;4
A0A287B7U4	A0A287B7U4	Transmembrane protein 190	TMEM190	8.5491	7.78201	8.67099	8.33403	hematopoietic progenitor cell differentiation [GO:0002244]	inner acrosomal membrane [GO:0002079]; integral component of membrane [GO:0016021]	protein self-association [GO:0043621]	354080000	60535000	468800000	1	5	6	5	5	6	5	5	6	5	19.839	181	181	0	101.8	27.6	28.7	27.6	2571000000	1391600000	2429100000	4		295	51;53
A0A287BMD8	A0A287BMD8	Izumo sperm-egg fusion 1	IZUMO1	7.57451	7.78086	7.68009	7.67849	fusion of sperm to egg plasma membrane involved in single fertilization [GO:0007342]; sperm-egg recognition [GO:0035036]	integral component of membrane [GO:0016021]	signaling receptor binding [GO:0005102]	37541000	60375000	47873000	1	7	8	5	7	8	5	7	8	5	35.996	322	322	0	58.589	25.8	30.7	18.3	679890000	1185100000	863390000	18		357		143;176;179
F1SN46	F1SN46	Chromosome 1 C15orf48 homolog	C1H15orf48	7.48983	7.77358	7.61345	7.62562	response to bacterium [GO:0009617]	mitochondrial respiratory chain complex IV [GO:0005751]; nucleus [GO:0005634]		30891000	59372000	41063000	1	6	6	6	6	6	6	6	6	6	10.892	97	97	0	15.12	32	32	32	272010000	509910000	350290000	6		1018
A0A287BAW0	A0A287BAW0	Complex I subunit B13 (Complex I-13kD-B) (NADH dehydrogenase [ubiquinone] 1 alpha subcomplex subunit 5) (NADH-ubiquinone oxidoreductase 13 kDa-B subunit)	NDUFA5	7.63203	7.76823	7.68281	7.69436	respiratory electron transport chain [GO:0022904]	mitochondrial respiratory chain complex I [GO:0005747]		42858000	58645000	48174000	1	4	4	4	4	4	4	4	4	4	13.303	116	116	0	137.05	31	31	31	271590000	366260000	297300000	5		305
F2Z513	F2Z513	Cilia-and flagella-associated protein 20 (Transmembrane and TPR repeat-containing protein 3)	CFAP20	7.37031	7.75625	7.28914	7.4719	cilium assembly [GO:0060271]; positive regulation of cell motility [GO:2000147]; positive regulation of feeding behavior [GO:2000253]; protein polyglutamylation [GO:0018095]; regulation of cilium beat frequency involved in ciliary motility [GO:0060296]	centriole [GO:0005814]; ciliary basal body [GO:0036064]; integral component of membrane [GO:0016021]; motile cilium [GO:0031514]; nucleoplasm [GO:0005654]		23459000	57049000	19460000	1	6	8	5	6	8	5	6	8	5	22.748	193	193	0	21.196	25.9	36.8	21.8	304330000	738910000	258220000	12		1064
D0VWV4	D0VWV4	Succinate dehydrogenase cytochrome b560 subunit, mitochondrial (Succinate-ubiquinone oxidoreductase cytochrome B large subunit) (CYBL)	SDHC	7.32783	7.75326	7.40175	7.49428	mitochondrial electron transport, succinate to ubiquinone [GO:0006121]; tricarboxylic acid cycle [GO:0006099]	integral component of membrane [GO:0016021]; mitochondrial inner membrane [GO:0005743]; mitochondrial respiratory chain complex II, succinate dehydrogenase complex (ubiquinone) [GO:0005749]	electron transfer activity [GO:0009055]; heme binding [GO:0020037]; metal ion binding [GO:0046872]; succinate dehydrogenase activity [GO:0000104]	21273000	56658000	25220000	1	5	5	5	5	5	5	5	5	5	18.518	169	169	0	12.355	29	29	29	286950000	983750000	334590000	9		751
F1SKM0	F1SKM0	Ubiquinol-cytochrome c reductase core protein 1	UQCRC1	7.60969	7.74444	7.81072	7.72162			metal ion binding [GO:0046872]	40709000	55519000	64672000	1	13	13	14	13	13	14	12	12	13	52.698	480	480	0	198.23	29.4	29.4	29.6	1294500000	1.8756e+09	1.9262e+09	23		1006	175	179;229;475
F1RSL2;I3LH35	F1RSL2	Spermatogenesis and centriole associated 1	SPATC1	7.44693	7.73752	7.58339	7.58928		centrosome [GO:0005813]		27985000	54641000	38317000	2	11	13	13	11	13	13	11	13	13	46.447	435	435;344	0	93.579	26.2	32.2	32.2	693060000	1256700000	826250000	13		845	6;34;361
A0A287A2X6	A0A287A2X6	Fructose transporter (Glucose transporter type 5, small intestine) (Solute carrier family 2, facilitated glucose transporter member 5)	SLC2A5	7.54365	7.73745	7.87043	7.71718	cellular response to fructose stimulus [GO:0071332]; fructose import across plasma membrane [GO:1990539]; fructose transmembrane transport [GO:0015755]; regulation of systemic arterial blood pressure mediated by a chemical signal [GO:0003044]	apical plasma membrane [GO:0016324]; integral component of plasma membrane [GO:0005887]; sarcolemma [GO:0042383]	fructose transmembrane transporter activity [GO:0005353]	34966000	54633000	74205000	1	7	8	7	7	8	7	7	8	7	54.777	499	499	0	30.72	14.8	16.2	14.8	508350000	820560000	1086900000	13		94		1;127
A0A287AXS7	A0A287AXS7	ADP/ATP translocase (ADP,ATP carrier protein)	SLC25A6	7.55615	7.7339	7.72949	7.67318	mitochondrial ADP transmembrane transport [GO:0140021]; mitochondrial ATP transmembrane transport [GO:1990544]	integral component of membrane [GO:0016021]; mitochondrial inner membrane [GO:0005743]	ATP:ADP antiporter activity [GO:0005471]	35987000	54187000	53640000	1	16	17	17	6	6	6	5	5	5	32.92	298	298	0	8.6386	43	45.6	45.6	783040000	1181800000	1175300000	21		246	88	239
A0A480IPJ6	A0A480IPJ6	15S Mg(2+)-ATPase p97 subunit (EC 3.6.4.6) (Transitional endoplasmic reticulum ATPase) (Valosin-containing protein)	VCP	7.64931	7.72722	7.80818	7.72824	autophagy [GO:0006914]	cytoplasmic stress granule [GO:0010494]	ATP binding [GO:0005524]; ATP hydrolysis activity [GO:0016887]; lipid binding [GO:0008289]	44597000	53361000	64295000	1	40	44	36	40	44	36	40	44	36	89.302	806	806	0	323.31	43.9	50.9	40.3	2720600000	3.2739e+09	3.6035e+09	45		392	533;680	46;219;332;344;508;608;611;678
F1SHD7	F1SHD7	NADH-ubiquinone oxidoreductase 75 kDa subunit, mitochondrial	NDUFS1	7.52475	7.72328	7.66634	7.63812	ATP synthesis coupled electron transport [GO:0042773]	mitochondrial inner membrane [GO:0005743]	4 iron, 4 sulfur cluster binding [GO:0051539]; NADH dehydrogenase (ubiquinone) activity [GO:0008137]	33477000	52879000	46381000	1	34	36	35	34	36	35	34	36	35	79.539	727	727	0	196.02	50.1	52	50.2	1.5919e+09	2713100000	2225200000	41		987	415;663	58;77;94;97;204;277;306;473;632;696
F1RKC7	F1RKC7	Phospholipase B-like (EC 3.1.1.-)	PLBD2	7.42447	7.71339	6.53626	7.22471	phospholipid catabolic process [GO:0009395]	extracellular region [GO:0005576]	phospholipase activity [GO:0004620]	26575000	51688000	3437600	1	12	13	8	12	13	8	12	13	8	65.707	588	588	0	63.614	23.6	26	14.8	973130000	2.0178e+09	141180000	25		794	499	378;406;537
A0A5G2QHB1	A0A5G2QHB1	Uncharacterized protein	TSC22D4	7.40016	7.7029	7.37723	7.49343				25128000	50455000	23836000	1	2	3	3	2	3	3	2	3	3	23.312	204	204	0	11.448	7.8	14.2	14.2	175900000	353190000	166850000	7		457		139
A0A286ZRQ7	A0A286ZRQ7	Uncharacterized protein		7.41581	7.70198	7.71883	7.61221				26050000	50348000	52340000	1	5	5	5	5	5	5	5	5	5	17.37	145	145	0	112.84	35.2	35.2	35.2	365850000	698480000	721060000	9		45	41	43
A0A5G2REE1	A0A5G2REE1	Mitochondrial pyruvate carrier	MPC2	7.35936	7.69593	7.5176	7.5243	mitochondrial acetyl-CoA biosynthetic process from pyruvate [GO:0061732]; mitochondrial pyruvate transmembrane transport [GO:0006850]; positive regulation of insulin secretion involved in cellular response to glucose stimulus [GO:0035774]	integral component of membrane [GO:0016021]; mitochondrial inner membrane [GO:0005743]	identical protein binding [GO:0042802]; pyruvate transmembrane transporter activity [GO:0050833]	22875000	49651000	32931000	1	6	6	6	6	6	6	6	6	6	14.254	127	127	0	22.361	43.3	43.3	43.3	397620000	822630000	582620000	8		622		48;60
I3LD34	I3LD34	Membrane spanning 4-domains A14	MS4A14	7.49118	7.68597	7.76693	7.64803		integral component of membrane [GO:0016021]		30987000	48525000	58470000	1	10	12	14	10	12	14	10	12	14	103	906	906	0	154.53	12.6	16.1	18.1	1.7755e+09	2898600000	3.1532e+09	39		1110	249	1	53
A0A287BEN1	A0A287BEN1	Serine protease inhibitor Kazal-type 2 isoform 1	SPINK2	7.18594	7.67349	6.55306	7.1375	acrosome assembly [GO:0001675]; fertilization [GO:0009566]; male germ cell proliferation [GO:0002176]; negative regulation of serine-type endopeptidase activity [GO:1900004]; positive regulation of apoptotic process [GO:0043065]; seminiferous tubule development [GO:0072520]	acrosomal vesicle [GO:0001669]; neuron projection [GO:0043005]	serine-type endopeptidase inhibitor activity [GO:0004867]	15344000	47151000	3573200	1	5	6	4	5	6	4	5	6	4	9.4969	85	85	0	73.437	61.2	61.2	50.6	243790000	664180000	69169000	5		322		57;68	108;110
I3LJ05	I3LJ05	Uncharacterized protein	GATD3A	7.43943	7.67219	7.58758	7.5664				27506000	47010000	38688000	1	11	12	11	11	12	11	11	12	11	28.133	268	268	0	203.41	39.6	39.6	39.6	827890000	1.8836e+09	1390400000	15		1130		87
A0A5G2QVV0	A0A5G2QVV0	CCT-epsilon (T-complex protein 1 subunit epsilon)	CCT5	7.48314	7.66177	7.53747	7.56079	binding of sperm to zona pellucida [GO:0007339]; chaperone-mediated protein folding [GO:0061077]; positive regulation of establishment of protein localization to telomere [GO:1904851]; positive regulation of telomere mainte0ce via telomerase [GO:0032212]; protein stabilization [GO:0050821]; response to virus [GO:0009615]; toxin transport [GO:1901998]	cell body [GO:0044297]; centrosome [GO:0005813]; chaperonin-containing T-complex [GO:0005832]; microtubule [GO:0005874]	ATP binding [GO:0005524]; ATP hydrolysis activity [GO:0016887]; beta-tubulin binding [GO:0048487]; G-protein beta-subunit binding [GO:0031681]; mRNA 3'-UTR binding [GO:0003730]; mRNA 5'-UTR binding [GO:0048027]; protein folding chaperone [GO:0044183]; unfolded protein binding [GO:0051082]	30419000	45895000	34472000	1	31	32	32	31	32	32	31	32	32	62.213	566	566	0	157.4	42.8	42.9	42.9	1.7048e+09	2702600000	1.8725e+09	36		531	55	29;159;239;396;418;473;510;548
K9IVI1	K9IVI1	Oxoglutarate dehydrogenase (succinyl-transferring) (EC 1.2.4.2)	OGDH	7.26717	7.65632	7.37083	7.43144	tricarboxylic acid cycle [GO:0006099]		oxoglutarate dehydrogenase (succinyl-transferring) activity [GO:0004591]; thiamine pyrophosphate binding [GO:0030976]	18500000	45323000	23487000	1	42	47	44	42	47	44	36	41	38	115.64	1023	1023	0	176.6	37.3	40.4	37.2	1106500000	2.9198e+09	1296300000	45		1197	300;511;514	353;484;516;801;875;921
D5K890	D5K890	Sperm acrosome associated 4	SPACA4	7.60921	7.64908	7.81606	7.69145				40664000	44574000	65473000	1	4	4	4	4	4	4	4	4	4	13.116	126	126	0	18.307	31.7	31.7	31.7	364750000	541670000	519070000	7		755
I3L8L8	I3L8L8	Sodium/potassium-transporting ATPase subunit alpha	LOC100157711	7.30322	7.64535	7.47104	7.4732	cellular potassium ion homeostasis [GO:0030007]; cellular sodium ion homeostasis [GO:0006883]; fertilization [GO:0009566]; flagellated sperm motility [GO:0030317]; potassium ion import across plasma membrane [GO:1990573]; proton transmembrane transport [GO:1902600]; regulation of cellular pH [GO:0030641]; regulation of membrane potential [GO:0042391]; sodium ion export across plasma membrane [GO:…	rod photoreceptor outer segment [GO:0120200]; sodium:potassium-exchanging ATPase complex [GO:0005890]; sperm midpiece [GO:0097225]	ATP binding [GO:0005524]; metal ion binding [GO:0046872]; P-type sodium:potassium-exchanging transporter activity [GO:0005391]	20101000	44193000	29583000	1	34	35	33	34	35	33	24	24	23	114.11	1030	1030	0	323.31	31.5	34.6	30.5	1384200000	2.93e+09	1.9582e+09	51		1094	16;418	173;276;514;622;741;956
A0A287B574	A0A287B574	Succinate--CoA ligase [ADP/GDP-forming] subunit alpha, mitochondrial (EC 6.2.1.4) (EC 6.2.1.5) (Succinyl-CoA synthetase subunit alpha) (SCS-alpha)	SUCLG1	7.30363	7.6338	7.57565	7.50436	tricarboxylic acid cycle [GO:0006099]	mitochondrion [GO:0005739]	nucleotide binding [GO:0000166]; succinate-CoA ligase (ADP-forming) activity [GO:0004775]; succinate-CoA ligase (GDP-forming) activity [GO:0004776]	20120000	43033000	37640000	1	8	8	8	8	8	8	8	8	8	33.941	323	323	0	84.025	31.3	31.3	31.3	473920000	1412400000	966120000	12		276	78	273
Q8WNV7	Q8WNV7	Dehydrogenase/reductase SDR family member 4 (EC 1.1.1.184) (EC 1.1.1.300) (NADPH-dependent carbonyl reductase) (CR) (PHCR) (NADPH-dependent retinol dehydrogenase/reductase) (NDRD) (Peroxisomal carbonyl reductase) (PerCR) (Peroxisomal short-chain alcohol dehydrogenase) (PSCD) (Short chain dehydrogenase/reductase family 25C member 2) (Protein SDR25C2)	DHRS4	7.3838	7.63319	7.56647	7.52782	cellular ketone metabolic process [GO:0042180]; retinal metabolic process [GO:0042574]; retinoid metabolic process [GO:0001523]; steroid metabolic process [GO:0008202]	mitochondrion [GO:0005739]; peroxisome [GO:0005777]	3-keto sterol reductase activity [GO:0000253]; carbonyl reductase (NADPH) activity [GO:0004090]; identical protein binding [GO:0042802]; NADP-retinol dehydrogenase activity [GO:0052650]; retinal dehydrogenase activity [GO:0001758]	24199000	42972000	36853000	1	10	12	10	10	12	10	10	12	10	29.918	279	279	0	33.367	26.9	40.5	26.9	433330000	771470000	638440000	14		1295		157;226
A0A287BJG7	A0A287BJG7	Uncharacterized protein		7.35951	7.62825	7.70547	7.56441	male gonad development [GO:0008584]	external side of plasma membrane [GO:0009897]; integral component of membrane [GO:0016021]; plasma membrane [GO:0005886]; sperm head plasma membrane [GO:1990913]	metalloendopeptidase activity [GO:0004222]	22883000	42486000	50754000	1	17	18	16	17	18	16	17	18	16	83.741	739	739	0	125.33	23.3	25.7	21.2	1445900000	2768500000	3.1743e+09	38		344	221;272;278;678	223;271;300
A0A287ABR3	A0A287ABR3	ZnF_CDGSH domain-containing protein	CISD1	7.34994	7.62308	7.77555	7.58286	regulation of autophagy [GO:0010506]	integral component of membrane [GO:0016021]; mitochondrial outer membrane [GO:0005741]	2 iron, 2 sulfur cluster binding [GO:0051537]; metal ion binding [GO:0046872]	22384000	41984000	59642000	1	7	7	7	7	7	7	7	7	7	12.781	111	111	0	128.89	47.7	51.4	47.7	548230000	974950000	1158000000	6		148		47;65
F1RI18	F1RI18	Complex III subunit 8 (Complex III subunit VIII) (Cytochrome b-c1 complex subunit 8) (Ubiquinol-cytochrome c reductase complex 9.5 kDa protein) (Ubiquinol-cytochrome c reductase complex ubiquinone-binding protein QP-C)	UQCRQ	7.3112	7.60451	7.565	7.49357	cerebellar Purkinje cell layer development [GO:0021680]; hippocampus development [GO:0021766]; hypothalamus development [GO:0021854]; midbrain development [GO:0030901]; mitochondrial electron transport, ubiquinol to cytochrome c [GO:0006122]; pons development [GO:0021548]; pyramidal neuron development [GO:0021860]; subthalamus development [GO:0021539]; thalamus development [GO:0021794]	mitochondrial respiratory chain complex III [GO:0005750]		20474000	40226000	36728000	1	6	6	6	6	6	6	6	6	6	9.7672	82	82	0	55.951	56.1	56.1	56.1	231160000	499440000	375480000	6		777
I3LK43	I3LK43	Complex I-20kD (NADH dehydrogenase [ubiquinone] iron-sulfur protein 7, mitochondrial) (NADH-ubiquinone oxidoreductase 20 kDa subunit)	NDUFS7	7.4565	7.59988	7.53442	7.53027			4 iron, 4 sulfur cluster binding [GO:0051539]; metal ion binding [GO:0046872]; NADH dehydrogenase (ubiquinone) activity [GO:0008137]; quinone binding [GO:0048038]	28609000	39800000	34231000	1	5	5	5	5	5	5	5	5	5	21.767	196	196	0	79.254	23.5	20.4	20.4	304550000	410680000	353650000	10		1137		103;113
P00571	P00571	Adenylate kinase isoenzyme 1 (AK 1) (EC 2.7.4.3) (EC 2.7.4.6) (ATP-AMP transphosphorylase 1) (ATP:AMP phosphotransferase) (Adenylate monophosphate kinase) (Myokinase)	AK1	7.60903	7.5964	7.67527	7.6269	ADP biosynthetic process [GO:0006172]; AMP metabolic process [GO:0046033]; ATP metabolic process [GO:0046034]; nucleoside diphosphate phosphorylation [GO:0006165]; nucleoside triphosphate biosynthetic process [GO:0009142]	cytoplasm [GO:0005737]; cytosol [GO:0005829]	adenylate kinase activity [GO:0004017]; ATP binding [GO:0005524]; nucleoside diphosphate kinase activity [GO:0004550]	40647000	39482000	47345000	1	11	11	11	11	11	11	11	11	11	21.639	194	194	0	24.62	40.2	40.2	40.2	606860000	686320000	713220000	11		1213		56;61
F1S6M1	F1S6M1	Chondroitinsulfatase (EC 3.1.6.4) (Galactose-6-sulfate sulfatase) (N-acetylgalactosamine-6-sulfatase) (N-acetylgalactosamine-6-sulfate sulfatase)	GALNS	7.27602	7.58907	6.5075	7.1242		lysosome [GO:0005764]	arylsulfatase activity [GO:0004065]; N-acetylgalactosamine-6-sulfatase activity [GO:0043890]	18881000	38821000	3217400	1	13	14	13	12	13	12	12	13	12	57.718	522	522	0	33.884	23.8	26.6	23.8	748140000	1452200000	124960000	26		919	100;303	185;391
O02705	O02705	Heat shock protein HSP 90-alpha (EC 3.6.4.10)	HSP90AA1	7.38493	7.58893	7.39438	7.45608	activation of innate immune response [GO:0002218]; cellular response to heat [GO:0034605]; cellular response to virus [GO:0098586]; positive regulation of defense response to virus by host [GO:0002230]; positive regulation of interferon-beta production [GO:0032728]; positive regulation of nitric oxide biosynthetic process [GO:0045429]; protein folding [GO:0006457]; protein stabilization [GO:00508…	cytoplasm [GO:0005737]; cytosol [GO:0005829]; melanosome [GO:0042470]; mitochondrion [GO:0005739]; myelin sheath [GO:0043209]; neuronal cell body [GO:0043025]; nucleus [GO:0005634]; perinuclear region of cytoplasm [GO:0048471]; plasma membrane [GO:0005886]; protein-containing complex [GO:0032991]	ATP binding [GO:0005524]; ATP hydrolysis activity [GO:0016887]; disordered domain specific binding [GO:0097718]; nitric-oxide synthase regulator activity [GO:0030235]; TPR domain binding [GO:0030911]; unfolded protein binding [GO:0051082]	24262000	38809000	24796000	1	30	30	30	30	30	30	19	19	18	84.774	733	733	0	237.62	33.2	34.8	32.9	975030000	1.5661e+09	987560000	33		1202	105	475;626
F1RJB0;F1RTJ0	F1RJB0	Actin related protein T2	ACTRT2	7.44342	7.58741	6.70463	7.24515				27760000	38673000	5065600	2	18	17	14	18	17	14	18	17	14	41.729	377	377;377	0	43.215	42.4	42.4	34	1.0684e+09	1.7364e+09	190680000	22		784		86;109;357
A0A287AA21	A0A287AA21	Enoyl-CoA hydratase, mitochondrial	ECHS1	7.39345	7.58273	7.57714	7.51777	fatty acid beta-oxidation [GO:0006635]	mitochondrion [GO:0005739]	enoyl-CoA hydratase activity [GO:0004300]	24743000	38259000	37769000	1	11	11	11	11	11	11	11	11	11	34.58	328	328	0	56.278	27.7	27.7	27.7	675330000	1090600000	998760000	20		135		227;229;314
Q9MYT8	Q9MYT8	ATP synthase subunit e, mitochondrial (ATPase subunit e) (ATP synthase membrane subunit e)	ATP5ME	7.22907	7.57588	7.7397	7.51488	ATP synthesis coupled proton transport [GO:0015986]	mitochondrial proton-transporting ATP synthase complex [GO:0005753]; mitochondrial proton-transporting ATP synthase complex, coupling factor F(o) [GO:0000276]	proton transmembrane transporter activity [GO:0015078]	16946000	37660000	54916000	1	3	3	3	3	3	3	3	3	3	8.2314	71	71	0	8.9117	43.7	43.7	43.7	58255000	121670000	175470000	3		1299
P26461	P26461	Sperm-associated acrosin inhibitor (AI)		8.12031	7.57316	7.92798	7.87382		extracellular region [GO:0005576]	serine-type endopeptidase inhibitor activity [GO:0004867]	131920000	37425000	84718000	1	8	8	8	8	8	8	8	8	8	11.141	97	97	0	29.194	56.7	56.7	56.7	1311800000	384620000	842950000	8		1226	59	52
P00348	P00348	Hydroxyacyl-coenzyme A dehydrogenase, mitochondrial (HCDH) (EC 1.1.1.35) (L-3-hydroxyacyl CoA dehydrogenase) (Medium and short-chain L-3-hydroxyacyl-coenzyme A dehydrogenase) (Short-chain 3-hydroxyacyl-CoA dehydrogenase)	HADH	7.16923	7.56362	7.35953	7.36413	fatty acid beta-oxidation [GO:0006635]; positive regulation of cold-induced thermogenesis [GO:0120162]; regulation of insulin secretion [GO:0050796]	mitochondrial matrix [GO:0005759]; mitochondrion [GO:0005739]; nucleoplasm [GO:0005654]	3-hydroxyacyl-CoA dehydrogenase activity [GO:0003857]; identical protein binding [GO:0042802]; NAD+ binding [GO:0070403]	14765000	36612000	22884000	1	9	10	9	9	10	9	9	10	9	34.161	314	314	0	49.139	21	23.6	21	254420000	650490000	415600000	14		1210		248
F1RKX1	F1RKX1	Sperm acrosome membrane-associated protein 3	SPACA3	7.20569	7.55903	6.37945	7.04806	fusion of sperm to egg plasma membrane involved in single fertilization [GO:0007342]	acrosomal matrix [GO:0043159]; acrosomal membrane [GO:0002080]; acrosomal vesicle [GO:0001669]; sperm flagellum [GO:0036126]	lysozyme activity [GO:0003796]	16058000	36227000	2395800	1	3	3	2	3	3	2	3	3	2	18.067	163	163	0	5.757	17.2	17.2	11.7	96345000	217360000	14375000	6		800		130
F1RR24	F1RR24	Spermatogenesis associated 32	SPATA32	7.2235	7.55545	7.19103	7.32333	spermatogenesis [GO:0007283]	perinuclear region of cytoplasm [GO:0048471]	actin binding [GO:0003779]	16730000	35929000	15525000	1	14	16	14	14	16	14	14	16	14	38.263	345	345	0	92.401	47	53.3	42.9	883220000	1386700000	721370000	19		831	98	58
A0A5G2RAC9	A0A5G2RAC9	ATP synthase subunit b	ATP5PB	7.46907	7.55029	7.77447	7.59794	ATP synthesis coupled proton transport [GO:0015986]	mitochondrial proton-transporting ATP synthase complex, coupling factor F(o) [GO:0000276]	proton transmembrane transporter activity [GO:0015078]	29449000	35505000	59494000	1	9	10	10	9	10	10	9	10	10	27.128	238	238	0	150.38	34.5	36.6	36.6	514990000	679810000	1.0308e+09	15		609		158
A0A286ZXF1	A0A286ZXF1	Cytochrome-b5 reductase (EC 1.6.2.2)	CYB5R1	7.34972	7.54974	7.58054	7.49333		integral component of membrane [GO:0016021]	cytochrome-b5 reductase activity, acting on NAD(P)H [GO:0004128]	22373000	35460000	38066000	1	8	11	8	8	11	8	8	11	8	53.631	487	487	0	32.258	15.8	23.8	15.8	575930000	964370000	966430000	24		71	318	363;373;443
A0A5S8M9X9	A0A5S8M9X9	Fumarate hydratase, mitochondrial (EC 4.2.1.2)	FH	7.32816	7.53789	7.40303	7.42303	fumarate metabolic process [GO:0006106]; homeostasis of number of cells within a tissue [GO:0048873]; malate metabolic process [GO:0006108]; positive regulation of cold-induced thermogenesis [GO:0120162]; tricarboxylic acid cycle [GO:0006099]	mitochondrion [GO:0005739]; tricarboxylic acid cycle enzyme complex [GO:0045239]	fumarate hydratase activity [GO:0004333]	21289000	34506000	25295000	1	16	15	15	16	15	15	16	15	15	49.97	466	466	0	53.556	30.5	28.8	30.5	558790000	905480000	657210000	24		650		44;77;120;324
F1SP29	F1SP29	Actin-like protein 7A	ACTL7A	7.26986	7.53608	7.19997	7.3353		acrosomal vesicle [GO:0001669]; cytoplasm [GO:0005737]; dynactin complex [GO:0005869]; Golgi apparatus [GO:0005794]; nucleus [GO:0005634]		18615000	34362000	15848000	1	23	24	22	23	24	22	23	24	22	49.202	439	439	0	323.31	56.5	57.6	56.5	1.4953e+09	2865000000	1146000000	24		1028	52	6;108;190;200;210;325;335;385
F1SEQ3	F1SEQ3	Growth hormone-inducible transmembrane protein (Growth hormone-inducible transmembrane protein isoform X1)	GHITM	7.30775	7.53307	7.62245	7.48776	inner mitochondrial membrane organization [GO:0007007]; negative regulation of release of cytochrome c from mitochondria [GO:0090201]	integral component of mitochondrial inner membrane [GO:0031305]		20312000	34125000	41923000	1	6	6	6	6	6	6	6	6	6	37.077	345	345	0	13.31	15.1	15.1	15.1	276220000	459650000	571440000	13		974	342	155;156;307	772
F1RGE3	F1RGE3	NADH dehydrogenase [ubiquinone] 1 alpha subcomplex subunit 2	NDUFA2	7.29909	7.52629	7.53115	7.45218		mitochondrial respiratory chain complex I [GO:0005747]		19911000	33596000	33974000	1	5	5	5	5	5	5	5	5	5	11.082	99	99	0	39.87	41.4	41.4	41.4	142980000	242220000	244030000	7		770	80
A0A5G2QJ21	A0A5G2QJ21	Thioredoxin-disulfide reductase (EC 1.8.1.9)	TXNRD1	7.14145	7.519	7.14597	7.26881	cell population proliferation [GO:0008283]; cell redox homeostasis [GO:0045454]; mesoderm formation [GO:0001707]	cytosol [GO:0005829]; fibrillar center [GO:0001650]; nucleoplasm [GO:0005654]	flavin adenine dinucleotide binding [GO:0050660]; glutathione oxidoreductase activity [GO:0097573]; thioredoxin-disulfide reductase activity [GO:0004791]	13850000	33037000	13995000	1	18	19	19	18	19	19	17	18	18	71.33	651	651	0	137.76	30.3	32.4	32.4	772630000	1.6892e+09	844880000	30		468		193;224;255;386;417
I7HJH6;P24020	I7HJH6;P24020	Carbohydrate-binding protein AQN-3 (Spermadhesin AQN-3) (Zona pellucida-binding protein AQN-3);Seminal plasma sperm motility inhibitor (Spermadhesin AQN-3)	AQN-3	7.78363	7.51364	7.62572	7.641	single fertilization [GO:0007338];single fertilization [GO:0007338]	extracellular region [GO:0005576];extracellular region [GO:0005576]	heparin binding [GO:0008201]	60761000	32632000	42240000	2	6	7	5	6	7	5	6	7	5	15.034	137	137;116	0	172.93	58.4	72.3	32.8	517870000	312740000	347970000	8		1178	36;50;90	57
A0A5G2R0Z8	A0A5G2R0Z8	Hydroxysteroid dehydrogenase like 2	HSDL2	7.27816	7.50576	7.54335	7.44242		mitochondrion [GO:0005739]; peroxisome [GO:0005777]	oxidoreductase activity [GO:0016491]	18974000	32045000	34942000	1	20	21	21	20	21	21	20	21	21	45.309	418	418	0	61.538	40.9	47.6	41.9	659060000	1237900000	1192900000	27		555		401;414	10;101;551
F1RLA2	F1RLA2	Epididymal sperm-binding protein 1	ELSPBP1	7.21002	7.49599	7.37022	7.35874	sperm capacitation [GO:0048240]	cell surface [GO:0009986]	heparin binding [GO:0008201]	16219000	31332000	23454000	1	13	12	13	13	12	13	13	12	13	26.229	223	223	0	19.982	55.6	54.3	60.5	294230000	560840000	426350000	17		803
A0A286ZNN4	A0A286ZNN4	Complex I-30kD (NADH dehydrogenase [ubiquinone] iron-sulfur protein 3, mitochondrial) (NADH-ubiquinone oxidoreductase 30 kDa subunit)	NDUFS3	7.27245	7.49541	7.15171	7.30652	mitochondrial electron transport, NADH to ubiquinone [GO:0006120]; mitochondrial respiratory chain complex I assembly [GO:0032981]; negative regulation of cell growth [GO:0030308]; negative regulation of intrinsic apoptotic signaling pathway [GO:2001243]; reactive oxygen species metabolic process [GO:0072593]	mitochondrial respiratory chain complex I [GO:0005747]; nuclear body [GO:0016604]	NADH dehydrogenase (ubiquinone) activity [GO:0008137]	18726000	31290000	14181000	1	10	11	9	10	11	9	10	11	9	30.201	264	264	0	33.559	34.1	39.4	34.1	577730000	912450000	512030000	17		31
A0A5G2R1I5	A0A5G2R1I5	Lon protease homolog, mitochondrial (EC 3.4.21.53) (Lon protease-like protein) (LONP) (Mitochondrial ATP-dependent protease Lon) (Serine protease 15)	LONP1	7.27804	7.49454	7.46039	7.41099	cellular response to oxidative stress [GO:0034599]; chaperone-mediated protein complex assembly [GO:0051131]; oxidation-dependent protein catabolic process [GO:0070407]; protein quality control for misfolded or incompletely synthesized proteins [GO:0006515]	mitochondrial matrix [GO:0005759]	ATP binding [GO:0005524]; ATP-dependent peptidase activity [GO:0004176]; ATP hydrolysis activity [GO:0016887]; sequence-specific DNA binding [GO:0043565]; serine-type endopeptidase activity [GO:0004252]	18969000	31228000	28866000	1	31	32	32	31	32	32	31	32	32	100.63	895	895	0	263.17	33.6	33.4	35.3	991940000	1.7589e+09	1.6529e+09	38		558		252;253;370;429;487;504;588;815
A0A286ZUW1	A0A286ZUW1	N-acetylglucosamine-6-sulfatase (EC 3.1.6.14) (Glucosamine-6-sulfatase)	GNS	7.20599	7.48951	6.52182	7.07244	glycosaminoglycan metabolic process [GO:0030203]	lysosome [GO:0005764]	metal ion binding [GO:0046872]; N-acetylglucosamine-6-sulfatase activity [GO:0008449]	16069000	30868000	3325200	1	10	9	8	10	9	8	10	9	8	59.678	530	530	0	41.842	20.9	19.2	16.8	369600000	709970000	76479000	23		60		369;372;486
A0A5G2QV44	A0A5G2QV44	2,4-dienoyl-CoA reductase 1	DECR1	7.27492	7.48862	7.47774	7.41376			oxidoreductase activity [GO:0016491]	18833000	30805000	30043000	1	10	10	11	10	10	11	10	10	11	33.377	304	304	0	85.584	39.8	40.8	44.4	391250000	682550000	614020000	20		525
P00503	P00503	Aspartate aminotransferase, cytoplasmic (cAspAT) (EC 2.6.1.1) (EC 2.6.1.3) (Cysteine aminotransferase, cytoplasmic) (Cysteine transaminase, cytoplasmic) (cCAT) (Glutamate oxaloacetate transaminase 1) (Transaminase A)	GOT1	7.24309	7.48401	7.30311	7.3434	2-oxoglutarate metabolic process [GO:0006103]; aspartate biosynthetic process [GO:0006532]; aspartate catabolic process [GO:0006533]; aspartate metabolic process [GO:0006531]; cellular response to insulin stimulus [GO:0032869]; fatty acid homeostasis [GO:0055089]; glutamate catabolic process to 2-oxoglutarate [GO:0019551]; glutamate catabolic process to aspartate [GO:0019550]; glutamate metabolic…	cytosol [GO:0005829]; nucleoplasm [GO:0005654]	L-aspartate:2-oxoglutarate aminotransferase activity [GO:0004069]; L-cysteine:2-oxoglutarate aminotransferase activity [GO:0047801]; phosphatidylserine decarboxylase activity [GO:0004609]; pyridoxal phosphate binding [GO:0030170]	17502000	30480000	20096000	1	16	18	17	16	18	17	16	18	17	46.474	413	413	0	55.089	40.9	42.9	38.3	429950000	839040000	487570000	23		1211
F1SQZ0	F1SQZ0	Phosphoinositide phospholipase C (EC 3.1.4.11)	PLCZ1	7.56515	7.47477	7.73581	7.59191	calcium ion transport [GO:0006816]; lipid catabolic process [GO:0016042]; phosphatidylinositol-mediated signaling [GO:0048015]; positive regulation of cytosolic calcium ion concentration involved in egg activation [GO:0060470]	cytosol [GO:0005829]; nucleolus [GO:0005730]; nucleoplasm [GO:0005654]; nucleus [GO:0005634]; perinuclear region of cytoplasm [GO:0048471]; pronucleus [GO:0045120]; sperm head [GO:0061827]	phosphatidylinositol-3-phosphate binding [GO:0032266]; phosphatidylinositol-4,5-bisphosphate binding [GO:0005546]; phosphatidylinositol-5-phosphate binding [GO:0010314]; phosphatidylinositol phospholipase C activity [GO:0004435]	36741000	29838000	54426000	1	16	16	15	16	16	15	16	16	15	74.095	639	639	0	323.31	26	27.5	26.3	1237200000	974250000	1.9147e+09	24		1039	406;481;508	9;129;551
Q6UAQ8	Q6UAQ8	Electron transfer flavoprotein subunit beta (Beta-ETF)	ETFB	7.33656	7.47132	7.9298	7.57923	cellular amino acid catabolic process [GO:0009063]; fatty acid beta-oxidation using acyl-CoA dehydrogenase [GO:0033539]; respiratory electron transport chain [GO:0022904]	electron transfer flavoprotein complex [GO:0045251]; mitochondrial matrix [GO:0005759]	electron transfer activity [GO:0009055]; nucleotide binding [GO:0000166]	21705000	29602000	85075000	1	11	13	12	11	13	12	11	13	12	27.763	255	255	0	28.313	38.4	50.2	42	293920000	438010000	1133900000	13		1288
A0A286ZNV0	A0A286ZNV0	Superoxide dismutase [Cu-Zn] (EC 1.15.1.1)	SOD3	7.06807	7.46111	6.36896	6.96605			copper ion binding [GO:0005507]; superoxide dismutase activity [GO:0004784]	11697000	28914000	2338600	1	5	4	5	5	4	5	5	4	5	26.296	244	244	0	71.061	23	22.5	23	269400000	552200000	52823000	9		33	202
F6Q936;REV__A0A286ZTB6	F6Q936	CCT-beta (T-complex protein 1 subunit beta)	CCT2	7.37411	7.45652	7.39081	7.40715	binding of sperm to zona pellucida [GO:0007339]; chaperone-mediated protein complex assembly [GO:0051131]; chaperone mediated protein folding independent of cofactor [GO:0051086]; positive regulation of establishment of protein localization to telomere [GO:1904851]; positive regulation of telomerase activity [GO:0051973]; positive regulation of telomerase RNA localization to Cajal body [GO:190487…	cell body [GO:0044297]; chaperonin-containing T-complex [GO:0005832]; microtubule [GO:0005874]; zona pellucida receptor complex [GO:0002199]	ATP binding [GO:0005524]; ATP hydrolysis activity [GO:0016887]; protein folding chaperone [GO:0044183]; ubiquitin protein ligase binding [GO:0031625]; unfolded protein binding [GO:0051082]	23665000	28610000	24593000	2	27	29	28	27	29	28	27	29	28	57.33	534	534;239	0	323.31	39.1	43.8	43.8	1293300000	1.6338e+09	1299300000	32		1083		62;160;244;435;479
F1RIK3	F1RIK3	Acyl-CoA thioesterase 7	ACOT7	7.18763	7.45054	7.25239	7.29685			carboxylic ester hydrolase activity [GO:0052689]; thiolester hydrolase activity [GO:0016790]	15404000	28219000	17881000	1	16	15	15	16	15	15	16	15	15	40.768	368	368	0	66.93	38.9	35.6	36.7	393300000	873930000	440480000	19		781		48;67;242
A0A287ABH0	A0A287ABH0	Citramalyl-CoA lyase (Citramalyl-CoA lyase, mitochondrial isoform X1)	CLYBL	7.26517	7.45046	7.31691	7.34418	positive regulation of cobalamin metabolic process [GO:0106121]; protein homotrimerization [GO:0070207]		(S)-citramalyl-CoA lyase activity [GO:0047777]; magnesium ion binding [GO:0000287]; malate synthase activity [GO:0004474]	18415000	28214000	20745000	1	14	13	13	14	13	13	14	13	13	37.493	341	341	0	84.004	37.5	35.5	35.2	567360000	945070000	638250000	22		145		135;265;319;322
A0A287ATJ5	A0A287ATJ5	BRI3 binding protein	BRI3BP	7.07711	7.44655	7.51103	7.3449		integral component of membrane [GO:0016021]; mitochondrion [GO:0005739]		11943000	27961000	32436000	1	2	4	3	2	4	3	2	4	3	26.985	242	242	0	15.293	8.3	16.1	8.3	95544000	229490000	259490000	8		227	240
F1S8I7	F1S8I7	IZUMO family member 4	IZUMO4	7.22181	7.44475	7.29962	7.32206				16665000	27845000	19935000	1	9	9	9	9	9	9	9	9	9	23.77	207	207	0	85.091	28.5	28.5	28.5	239420000	572460000	256120000	8		931		95
B5KJG2;A0A287AJQ2	B5KJG2	Phosphoglycerate mutase (EC 5.4.2.11) (EC 5.4.2.4)	PGAM2	7.08314	7.43648	7.34254	7.28739	glycolytic process [GO:0006096]; striated muscle contraction [GO:0006941]		bisphosphoglycerate mutase activity [GO:0004082]; hydrolase activity [GO:0016787]; identical protein binding [GO:0042802]; phosphoglycerate mutase activity [GO:0004619]	12110000	27320000	22006000	2	10	12	11	10	12	11	10	12	11	28.677	253	253;254	0	150.31	41.5	43.5	41.5	331890000	772640000	586370000	14		657	188		136;139;327
A0A5G2QU54	A0A5G2QU54	LY6/PLAUR domain containing 4	LYPD4	7.16613	7.43011	7.20879	7.26834				14660000	26922000	16173000	1	6	6	6	6	6	6	6	6	6	25.763	237	237	0	40.307	33.8	33.8	33.8	509480000	823740000	625290000	13		520
A0A287AL41	A0A287AL41	Parkin coregulated (Parkin coregulated gene protein isoform 2)	PACRG	7.23937	7.42894	7.34846	7.33892	cellular protein localization [GO:0034613]; negative regulation of cell death [GO:0060548]; spermatid development [GO:0007286]	cell body [GO:0044297]; cytosol [GO:0005829]; manchette [GO:0002177]; neuron projection [GO:0043005]; sperm midpiece [GO:0097225]; vesicle [GO:0031982]	actin binding [GO:0003779]; alpha-tubulin binding [GO:0043014]; beta-tubulin binding [GO:0048487]; chaperone binding [GO:0051087]; G protein-coupled receptor binding [GO:0001664]; Hsp70 protein binding [GO:0030544]; Hsp90 protein binding [GO:0051879]; ubiquitin protein ligase binding [GO:0031625]	17353000	26850000	22308000	1	12	13	11	12	13	11	12	13	11	29.373	257	257	0	106.03	44	52.9	40.1	409980000	625220000	533980000	14		197		203;247
A0A5G2R3N7	A0A5G2R3N7	Complex I-49kD (NADH dehydrogenase [ubiquinone] iron-sulfur protein 2, mitochondrial) (NADH-ubiquinone oxidoreductase 49 kDa subunit)	NDUFS2	7.24966	7.4258	7.30918	7.32821		respirasome [GO:0070469]	4 iron, 4 sulfur cluster binding [GO:0051539]; NAD binding [GO:0051287]; oxidoreductase activity, acting on NAD(P)H [GO:0016651]; quinone binding [GO:0048038]	17769000	26656000	20379000	1	13	14	14	13	14	14	13	14	14	52.886	466	466	0	50.132	27.5	27.7	27.7	540860000	793680000	573920000	26		569	267	102;108;213;264;378
K7GSE0	K7GSE0	Leucine zipper-EF-hand-containing transmembrane protein 1 (Mitochondrial proton/calcium exchanger protein)	LETM1	7.40627	7.41348	7.64607	7.48861	calcium ion transport [GO:0006816]	integral component of membrane [GO:0016021]; mitochondrial inner membrane [GO:0005743]	antiporter activity [GO:0015297]; calcium ion binding [GO:0005509]; ribosome binding [GO:0043022]	25484000	25911000	44266000	1	22	24	25	22	24	25	22	24	25	80.718	720	720	0	156.1	31.5	35	37.9	1.5134e+09	1.5527e+09	2716800000	41		1193	321	215;251;401
F1SBU8	F1SBU8	MICOS complex subunit MIC13	MICOS13	7.22593	7.40988	7.50442	7.38008	cristae formation [GO:0042407]	MICOS complex [GO:0061617]; mitochondrial crista junction [GO:0044284]; nucleoplasm [GO:0005654]		16824000	25697000	31946000	1	6	6	6	6	6	6	6	6	6	13.338	118	118	0	6.4182	35.6	35.6	35.6	134940000	207040000	249910000	7		953
F1SRS1	F1SRS1	Peptidase S1 domain-containing protein		7.15232	7.40812	6.60044	7.05363		Golgi apparatus [GO:0005794]; secretory granule [GO:0030141]	serine-type endopeptidase activity [GO:0004252]	14201000	25593000	3985100	1	6	6	5	6	6	5	6	6	5	27.584	244	244	0	80.096	20.5	20.5	19.3	204280000	385170000	54055000	9		1044		172;177;182
A0A287A6R4	A0A287A6R4	Serine/threonine-protein phosphatase (EC 3.1.3.16)	PPP1CC	7.09899	7.40422	7.44556	7.31626	cell division [GO:0051301]; glycogen metabolic process [GO:0005977]	cleavage furrow [GO:0032154]; cytoskeleton [GO:0005856]; midbody [GO:0030496]; nucleoplasm [GO:0005654]; protein phosphatase type 1 complex [GO:0000164]	metal ion binding [GO:0046872]; protein serine phosphatase activity [GO:0106306]; protein threonine phosphatase activity [GO:0106307]	12560000	25364000	27897000	1	10	11	10	10	11	10	5	5	5	33.503	292	292	0	39.29	26	32.5	26	238650000	500720000	531240000	17		111
I3LLF8	I3LLF8	Testis expressed 29	TEX29	7.1758	7.40293	7.61239	7.39704		integral component of membrane [GO:0016021]		14990000	25289000	40963000	1	6	7	7	6	7	7	6	7	7	18.027	167	167	0	38.848	30.5	31.7	31.7	162620000	296590000	521790000	8		1140
A0A287A3U6	A0A287A3U6	Nitrilase 1	NIT1	7.15452	7.39108	7.28454	7.27671	nitrogen compound metabolic process [GO:0006807]			14273000	24608000	19255000	1	10	10	10	10	10	10	10	10	10	31.649	286	286	0	37.649	34.6	34.6	34.6	302540000	551360000	402350000	18		99		232
F1S342	F1S342	Uncharacterized protein		6.94836	7.38485	7.35833	7.23051	negative regulation of complement activation, classical pathway [GO:0045959]; T cell mediated immunity [GO:0002456]	integral component of membrane [GO:0016021]; plasma membrane [GO:0005886]		8879000	24258000	22821000	1	3	5	4	3	5	4	3	5	4	37.436	332	332	0	11.495	7.5	18.7	11.1	106550000	297200000	273850000	12		902	240	243
A0A287AL53	A0A287AL53	Abhydrolase domain containing 10, depalmitoylase	ABHD10	7.14292	7.38119	7.44976	7.32462	glucuronoside catabolic process [GO:0019391]; protein depalmitoylation [GO:0002084]	cytosol [GO:0005829]; mitochondrion [GO:0005739]	hydrolase activity, hydrolyzing O-glycosyl compounds [GO:0004553]; palmitoyl-(protein) hydrolase activity [GO:0008474]	13897000	24054000	28168000	1	11	11	11	11	11	11	11	11	11	33.825	306	306	0	67.394	35.3	35.3	35.3	267420000	491070000	521770000	18		198	89	88
D5K8A2	D5K8A2	Mitochondria-eating protein (Spermatogenesis-associated protein 18)	SPATA18	7.27439	7.37669	7.46836	7.37315	cellular response to DNA damage stimulus [GO:0006974]; mitochondrial protein catabolic process [GO:0035694]; mitophagy by induced vacuole formation [GO:0035695]	cytoplasm [GO:0005737]; intracellular membrane-bounded organelle [GO:0043231]; mitochondrial outer membrane [GO:0005741]		18810000	23806000	29401000	1	13	13	14	13	13	14	13	13	14	63.3	560	560	0	148.22	21.6	23.2	23.2	559270000	764350000	890040000	21		756		17
A0A287AAP0;A0A287ACG3	A0A287AAP0	Fumarylacetoacetate hydrolase domain-containing protein 2 (Fumarylacetoacetate hydrolase domain-containing protein 2A isoform X3)	LOC100522130	7.03238	7.37656	7.30705	7.23866			hydrolase activity [GO:0016787]; hydro-lyase activity [GO:0016836]	10774000	23799000	20279000	2	9	11	10	9	11	10	9	11	10	34.339	313	313;303	0	150.95	32.3	43.5	37.7	282200000	709090000	474390000	15		140	241	178
F1SQN1	F1SQN1	T-complex protein 1 subunit delta	CCT4	7.21588	7.3733	7.38077	7.32332	binding of sperm to zona pellucida [GO:0007339]; chaperone-mediated protein folding [GO:0061077]; positive regulation of establishment of protein localization to telomere [GO:1904851]; positive regulation of telomerase activity [GO:0051973]; positive regulation of telomerase RNA localization to Cajal body [GO:1904874]; positive regulation of telomere mainte0ce via telomerase [GO:0032212]; protein…	cell body [GO:0044297]; centrosome [GO:0005813]; chaperonin-containing T-complex [GO:0005832]; microtubule [GO:0005874]; nucleoplasm [GO:0005654]; zona pellucida receptor complex [GO:0002199]	ATP binding [GO:0005524]; ATP hydrolysis activity [GO:0016887]; protein folding chaperone [GO:0044183]; unfolded protein binding [GO:0051082]	16439000	23621000	24031000	1	22	23	23	22	23	23	22	23	23	58.056	539	539	0	85.566	39.1	42.3	41.2	605130000	968490000	911480000	33		1035		60;192;446
I3LVM4	I3LVM4	BPI fold containing family A member 3	BPIFA3	7.16038	7.37227	7.47327	7.33531			lipid binding [GO:0008289]	14467000	23565000	29735000	1	7	6	6	7	6	6	7	6	6	26.908	238	238	0	31.94	24.4	21.4	21.4	186680000	317940000	384920000	11		1175	236	48;161;227
A0A5G2QM65	A0A5G2QM65	Electron transfer flavoprotein-ubiquinone oxidoreductase (ETF-QO) (EC 1.5.5.1)	ETFDH	7.26571	7.37053	7.49722	7.37782		integral component of membrane [GO:0016021]; mitochondrial inner membrane [GO:0005743]	4 iron, 4 sulfur cluster binding [GO:0051539]; electron-transferring-flavoprotein dehydrogenase activity [GO:0004174]; metal ion binding [GO:0046872]	18438000	23471000	31421000	1	21	21	21	21	21	21	21	21	21	67.495	606	606	0	59.043	34.5	34.5	34.5	818200000	1085000000	1357100000	32		484		51;470	120
F1SKK1	F1SKK1	Mitochondrial carnitine/acylcarnitine carrier protein (Solute carrier family 25 member 20)	SLC25A20	7.18766	7.36724	7.44937	7.33476	in utero embryonic development [GO:0001701]	cytosol [GO:0005829]; integral component of membrane [GO:0016021]; mitochondrion [GO:0005739]		15405000	23294000	28143000	1	9	10	9	9	10	9	9	10	9	32.851	301	301	0	30.414	28.2	35.9	28.2	249060000	382650000	452190000	15		1003	150;247	177
A0A287AS29	A0A287AS29	Nucleoside diphosphate kinase (EC 2.7.4.6)	NME1	7.05026	7.36584	7.41541	7.27717	CTP biosynthetic process [GO:0006241]; GTP biosynthetic process [GO:0006183]; lactation [GO:0007595]; positive regulation of DNA binding [GO:0043388]; positive regulation of epithelial cell proliferation [GO:0050679]; UTP biosynthetic process [GO:0006228]	cytosol [GO:0005829]; nucleus [GO:0005634]; ruffle membrane [GO:0032587]	ATP binding [GO:0005524]; deoxyribonuclease activity [GO:0004536]; GTP binding [GO:0005525]; identical protein binding [GO:0042802]; magnesium ion binding [GO:0000287]; nucleoside diphosphate kinase activity [GO:0004550]; ribosomal small subunit binding [GO:0043024]	11227000	23219000	26026000	1	8	7	7	8	7	7	5	4	4	17.109	152	152	0	62.282	51.3	46.7	46.7	285170000	557080000	562050000	9		219		41;90
F1RFD4	F1RFD4	ATP synthase membrane subunit DAPIT	ATP5MK	7.06442	7.36444	7.06896	7.16594		integral component of membrane [GO:0016021]; mitochondrial proton-transporting ATP synthase complex [GO:0005753]		11599000	23144000	11721000	1	2	2	2	2	2	2	2	2	2	6.4255	58	58	0	60.537	27.6	27.6	27.6	84640000	169030000	79742000	3		762
A0A5G2QGB1	A0A5G2QGB1	Uncharacterized protein	HADHB	7.34205	7.35453	7.30451	7.3337			acyltransferase activity, transferring groups other than amino-acyl groups [GO:0016747]	21981000	22622000	20161000	1	20	18	17	20	18	17	20	18	17	49.432	458	458	0	86.739	40.8	38	37.1	592940000	638830000	557010000	25		445	263	387
P00506	P00506	Aspartate aminotransferase, mitochondrial (mAspAT) (EC 2.6.1.1) (EC 2.6.1.7) (Fatty acid-binding protein) (FABP-1) (Glutamate oxaloacetate transaminase 2) (Kynurenine aminotransferase 4) (Kynurenine aminotransferase IV) (Kynurenine--oxoglutarate transaminase 4) (Kynurenine--oxoglutarate transaminase IV) (Plasma membrane-associated fatty acid-binding protein) (FABPpm) (Transaminase A)	GOT2	7.18631	7.35369	7.36554	7.30185	2-oxoglutarate metabolic process [GO:0006103]; aspartate catabolic process [GO:0006533]; aspartate metabolic process [GO:0006531]; biosynthetic process [GO:0009058]; glutamate metabolic process [GO:0006536]; lipid transport [GO:0006869]	mitochondrial inner membrane [GO:0005743]; mitochondrial matrix [GO:0005759]; mitochondrion [GO:0005739]; plasma membrane [GO:0005886]	kynurenine-oxoglutarate transaminase activity [GO:0016212]; L-aspartate:2-oxoglutarate aminotransferase activity [GO:0004069]; pyridoxal phosphate binding [GO:0030170]	15357000	22578000	23203000	1	14	17	17	14	17	17	14	17	17	47.436	430	430	0	98.945	33.3	40.9	38.6	580370000	883500000	843690000	26		1212	71;322	60;174;315
A0A287ACN4	A0A287ACN4	Nuclear pore complex protein Nup93	NUP93	7.26164	7.3523	7.3351	7.31635	mRNA transport [GO:0051028]; nuclear envelope organization [GO:0006998]; nuclear pore complex assembly [GO:0051292]; positive regulation of SMAD protein signal transduction [GO:0060391]; protein transport [GO:0015031]; SMAD protein signal transduction [GO:0060395]	centrosome [GO:0005813]; nuclear inner membrane [GO:0005637]; nuclear outer membrane [GO:0005640]; nuclear periphery [GO:0034399]; nuclear pore [GO:0005643]	structural constituent of nuclear pore [GO:0017056]	18266000	22506000	21632000	1	34	31	32	34	31	32	34	31	32	90.843	797	797	0	176.9	43	39.1	41.7	1180800000	1413900000	1396900000	49		153	357	133;183;226;230;356
A0A5G2RFY0	A0A5G2RFY0	Serine protease 54	PRSS54	7.04871	7.34588	6.21237	6.86899			serine-type endopeptidase activity [GO:0004252]	11187000	22176000	1630700	1	9	9	8	9	9	8	9	9	8	40.811	376	376	0	18.238	21.8	21.8	21.5	194490000	404640000	28421000	16		627	137	264
A0A480HMS5	A0A480HMS5	Arachidonate--CoA ligase (EC 6.2.1.15) (EC 6.2.1.3)	ACSL6	7.07405	7.34384	7.18446	7.20078		integral component of membrane [GO:0016021]	ligase activity [GO:0016874]	11859000	22072000	15292000	1	24	29	24	24	29	24	23	28	23	77.845	697	697	0	226.82	35.4	46.2	34.1	707970000	1312000000	863450000	41		391		1;92;248;430;638;697
F1S814	F1S814	Phosphoglucomutase 1	PGM1	7.08149	7.34339	7.30795	7.24428	carbohydrate metabolic process [GO:0005975]; glucose metabolic process [GO:0006006]	cytosol [GO:0005829]	magnesium ion binding [GO:0000287]; phosphoglucomutase activity [GO:0004614]	12064000	22049000	20321000	1	24	24	24	24	24	24	24	24	24	61.747	565	565	0	55.574	42.3	42.3	42.3	497420000	929400000	805070000	33		928		295;335;366
I3L9J4	I3L9J4	Uncharacterized protein	CCT6A	7.05732	7.34128	7.3145	7.2377	chaperone-mediated protein folding [GO:0061077]; positive regulation of establishment of protein localization to telomere [GO:1904851]; positive regulation of telomere mainte0ce via telomerase [GO:0032212]; protein folding [GO:0006457]; protein stabilization [GO:0050821]	chaperonin-containing T-complex [GO:0005832]; microtubule [GO:0005874]	ATP binding [GO:0005524]; ATP hydrolysis activity [GO:0016887]; protein folding chaperone [GO:0044183]; unfolded protein binding [GO:0051082]; WD40-repeat domain binding [GO:0071987]	11411000	21942000	20630000	1	18	21	19	18	21	19	11	12	10	57.97	531	531	0	57.446	29.8	33.1	29.8	379060000	753910000	659760000	26		1096		46;67
Q2EN79	Q2EN79	Complex III subunit 9	UQCR10	6.97344	7.33443	7.21181	7.17323	mitochondrial electron transport, ubiquinol to cytochrome c [GO:0006122]	mitochondrial respiratory chain complex III [GO:0005750]		9406700	21599000	16286000	1	3	3	3	3	3	3	3	3	3	7.4004	64	64	0	19.631	50	50	50	76400000	192870000	96728000	4		1270
A0A287A9I8	A0A287A9I8	ATP synthase subunit gamma	ATP5F1C	7.00337	7.33127	7.20314	7.17926	ATP synthesis coupled proton transport [GO:0015986]	mitochondrial proton-transporting ATP synthase complex, catalytic sector F(1) [GO:0000275]	proton-transporting ATP synthase activity, rotational mechanism [GO:0046933]	10078000	21442000	15964000	1	6	7	7	6	7	7	6	7	7	30.337	274	274	0	95.502	22.6	26.3	26.3	184440000	383650000	281030000	14		131
F1SB63	F1SB63	CCT-alpha (T-complex protein 1 subunit alpha)	TCP1	7.13906	7.33106	7.21144	7.22719	binding of sperm to zona pellucida [GO:0007339]; chaperone-mediated protein folding [GO:0061077]; positive regulation of establishment of protein localization to telomere [GO:1904851]; positive regulation of telomerase activity [GO:0051973]; positive regulation of telomerase RNA localization to Cajal body [GO:1904874]; positive regulation of telomere mainte0ce via telomerase [GO:0032212]; protein…	acrosomal vesicle [GO:0001669]; cell body [GO:0044297]; chaperonin-containing T-complex [GO:0005832]; Golgi apparatus [GO:0005794]; heterochromatin [GO:0000792]; microtubule [GO:0005874]; pericentriolar material [GO:0000242]; zona pellucida receptor complex [GO:0002199]	ATP binding [GO:0005524]; ATP hydrolysis activity [GO:0016887]; protein folding chaperone [GO:0044183]; ubiquitin protein ligase binding [GO:0031625]; unfolded protein binding [GO:0051082]	13774000	21432000	16272000	1	18	19	19	18	19	19	18	19	19	60.652	559	559	0	122.17	31.3	33.6	33.3	738980000	1200300000	966700000	31		950	495
F1S9Q3	F1S9Q3	Uncharacterized protein	HSPA8	6.99958	7.32615	7.03266	7.11946	cellular response to unfolded protein [GO:0034620]; chaperone cofactor-dependent protein refolding [GO:0051085]; chaperone-mediated autophagy translocation complex disassembly [GO:1904764]; late endosomal microautophagy [GO:0061738]; protein refolding [GO:0042026]; protein targeting to lysosome involved in chaperone-mediated autophagy [GO:0061740]; slow axonal transport [GO:1990832]; vesicle-medi…	autophagosome [GO:0005776]; cytoplasm [GO:0005737]; cytosol [GO:0005829]; dendrite [GO:0030425]; lysosome [GO:0005764]; nucleus [GO:0005634]; plasma membrane [GO:0005886]; postsynaptic cytosol [GO:0099524]; presynaptic cytosol [GO:0099523]; terminal bouton [GO:0043195]	ATP binding [GO:0005524]; ATP hydrolysis activity [GO:0016887]; clathrin-uncoating ATPase activity [GO:1990833]; heat shock protein binding [GO:0031072]; misfolded protein binding [GO:0051787]; protein folding chaperone [GO:0044183]; unfolded protein binding [GO:0051082]	9990400	21191000	10781000	1	25	27	27	19	21	21	19	21	21	71.881	655	655	0	196.43	38.8	39.4	39.4	722570000	1.6426e+09	731620000	33		935	364;514	70;96;558
D0G0C9	D0G0C9	T-complex protein 1 subunit eta (TCP-1-eta) (CCT-eta)	CCT7	7.2584	7.32508	7.35491	7.3128	protein folding [GO:0006457]	chaperonin-containing T-complex [GO:0005832]	ATP binding [GO:0005524]; ATP hydrolysis activity [GO:0016887]; unfolded protein binding [GO:0051082]	18130000	21139000	22642000	1	20	20	19	20	20	19	20	20	19	59.473	543	543	0	87.781	35.4	35.4	32.2	659360000	814300000	834640000	31		750		227;382
F1RRH7	F1RRH7	Radial spoke head component 9 (Radial spoke head protein 9 homolog isoform 1)	RSPH9	7.19421	7.32021	6.5211	7.01184	axonemal central apparatus assembly [GO:1904158]; axoneme assembly [GO:0035082]; cilium movement involved in cell motility [GO:0060294]; motile cilium assembly [GO:0044458]; radial spoke assembly [GO:0062177]	9+2 motile cilium [GO:0097729]; axoneme [GO:0005930]; radial spoke [GO:0001534]		15639000	20903000	3319700	1	12	11	9	12	11	9	12	11	9	31.259	276	276	0	20.823	37.7	34.1	33.7	346420000	473870000	86108000	17		836
A0A287B7T0	A0A287B7T0	Tetraspanin	TSPAN8	7.08041	7.31873	7.44275	7.28063		integral component of plasma membrane [GO:0005887]		12034000	20832000	27717000	1	2	2	2	2	2	2	2	2	2	28.908	263	263	0	118.39	14.4	14.4	14.4	144040000	235200000	339210000	10		293	154;161;184
F1S2W0	F1S2W0	Family with sequence similarity 71 member A	FAM71A	6.96378	7.31754	6.893	7.05811				9199800	20775000	7816200	1	10	10	10	9	9	9	9	9	9	64.186	597	597	0	57.336	15.9	15.9	15.6	447040000	916340000	166550000	20		900
A0A5G2QHR5	A0A5G2QHR5	Solute carrier family 25 member 1	SLC25A1	7.10724	7.31706	7.26759	7.23063		integral component of membrane [GO:0016021]		12801000	20752000	18518000	1	12	12	12	12	12	12	12	12	12	57.138	539	539	0	40.449	19.9	19.9	19.9	499430000	839070000	714910000	30		459		340;430
A0A287ASR0	A0A287ASR0	Solute carrier family 25 member 10	SLC25A10	7.13548	7.31532	7.28513	7.24531	malate transmembrane transport [GO:0071423]; mitochondrial transport [GO:0006839]; oxaloacetate transport [GO:0015729]; phosphate ion transmembrane transport [GO:0035435]; succinate transmembrane transport [GO:0071422]; sulfate transport [GO:0008272]; thiosulfate transport [GO:0015709]	integral component of membrane [GO:0016021]; mitochondrial membrane [GO:0031966]	antiporter activity [GO:0015297]; malate transmembrane transporter activity [GO:0015140]; oxaloacetate transmembrane transporter activity [GO:0015131]; succinate transmembrane transporter activity [GO:0015141]; sulfate transmembrane transporter activity [GO:0015116]; thiosulfate transmembrane transporter activity [GO:0015117]	13661000	20669000	19281000	1	10	10	10	10	10	10	10	10	10	31.252	286	286	0	26.579	31.5	31.5	31.5	328140000	515850000	439840000	15		221
A0A287A4T2	A0A287A4T2	Electron transfer flavoprotein subunit alpha (Alpha-ETF)	ETFA	7.03032	7.31224	7.5654	7.30265		mitochondrial matrix [GO:0005759]	electron transfer activity [GO:0009055]; flavin adenine dinucleotide binding [GO:0050660]	10723000	20523000	36762000	1	11	11	11	11	11	11	11	11	11	35.051	333	333	0	80.947	38.7	38.7	38.7	296940000	671450000	1186700000	20		103	259	261;290
F1RM58	F1RM58	Uncharacterized protein		7.15091	7.30453	7.5754	7.34361		integral component of membrane [GO:0016021]; membrane [GO:0016020]		14155000	20162000	37618000	1	2	2	2	2	2	2	2	2	2	12.958	116	116	0	14.388	18.1	18.1	18.1	84928000	120970000	225710000	6		806		23
F1RK75	F1RK75	Septin	SEPTIN12	6.90657	7.29959	6.69792	6.96803	cellular protein localization [GO:0034613]; cytoskeleton-dependent cytokinesis [GO:0061640]	cell division site [GO:0032153]; microtubule cytoskeleton [GO:0015630]; midbody [GO:0030496]; perinuclear region of cytoplasm [GO:0048471]; septin complex [GO:0031105]; septin ring [GO:0005940]; sperm annulus [GO:0097227]; spindle [GO:0005819]	GTPase activity [GO:0003924]; GTP binding [GO:0005525]; molecular adaptor activity [GO:0060090]; protein homodimerization activity [GO:0042803]	8064400	19934000	4987900	1	8	11	9	8	11	9	8	11	9	41.109	363	363	0	56.8	25.3	30.9	27.8	161290000	411960000	99758000	20		789
I3LP02	I3LP02	Acetyl-CoA acetyltransferase 1	ACAT1	6.93048	7.28648	7.24356	7.15351	acetyl-CoA biosynthetic process [GO:0006085]; acetyl-CoA catabolic process [GO:0046356]; coenzyme A biosynthetic process [GO:0015937]; fatty acid beta-oxidation [GO:0006635]; isoleucine catabolic process [GO:0006550]; ketone body catabolic process [GO:0046952]; propionyl-CoA biosynthetic process [GO:1902860]	mitochondrion [GO:0005739]	acetyl-CoA C-acetyltransferase activity [GO:0003985]; potassium ion binding [GO:0030955]	8520700	19341000	17521000	1	19	23	19	19	23	19	19	23	19	45.329	426	426	0	105.16	44.4	49.8	44.4	226960000	565830000	464820000	21		1153	210;376	90
A0A286ZQY6	A0A286ZQY6	Isocitrate dehydrogenase [NAD] subunit, mitochondrial	IDH3A	7.05119	7.28332	7.30762	7.21404	tricarboxylic acid cycle [GO:0006099]	mitochondrial isocitrate dehydrogenase complex (NAD+) [GO:0005962]	isocitrate dehydrogenase (NAD+) activity [GO:0004449]; magnesium ion binding [GO:0000287]; NAD binding [GO:0051287]	11251000	19201000	20306000	1	12	14	13	12	14	13	12	14	13	37.406	345	345	0	57.728	33	41.2	35.4	266820000	491130000	460720000	20		39		89;185;297
K7GPW3	K7GPW3	MICOS complex subunit	APOO	7.0177	7.28151	7.21016	7.16979	cristae formation [GO:0042407]	cytosol [GO:0005829]; endoplasmic reticulum membrane [GO:0005789]; extracellular region [GO:0005576]; Golgi membrane [GO:0000139]; MICOS complex [GO:0061617]		10416000	19121000	16224000	1	4	4	3	4	4	3	4	4	3	22.372	198	198	0	31.298	21.7	21.7	18.2	93744000	266440000	232530000	9		1188
A0A5G2RA78	A0A5G2RA78	Succinate dehydrogenase [ubiquinone] cytochrome b small subunit	SDHD	7.00208	7.27969	7.15999	7.14725	tricarboxylic acid cycle [GO:0006099]	integral component of membrane [GO:0016021]; mitochondrial inner membrane [GO:0005743]	metal ion binding [GO:0046872]	10048000	19041000	14454000	1	2	2	2	2	2	2	2	2	2	16.74	157	157	0	4.6066	10.8	10.8	10.8	201690000	395100000	285450000	7		605		153
A0A287AQY0	A0A287AQY0	Prolylcarboxypeptidase	PRCP	6.97481	7.27543	6.20355	6.81793			serine-type peptidase activity [GO:0008236]	9436500	18855000	1597900	1	14	14	11	14	14	11	14	14	11	56.012	493	493	0	32.757	23.7	23.7	19.7	315270000	640290000	44191000	22		217		112
F1RN10	F1RN10	AU RNA binding methylglutaconyl-CoA hydratase (Methylglutaconyl-CoA hydratase, mitochondrial isoform 1) (Methylglutaconyl-CoA hydratase, mitochondrial isoform X1)	AUH	7.02604	7.26661	7.23424	7.17563	fatty acid beta-oxidation [GO:0006635]	mitochondrion [GO:0005739]	enoyl-CoA hydratase activity [GO:0004300]; mRNA 3'-UTR binding [GO:0003730]	10618000	18476000	17149000	1	12	12	12	12	12	12	12	12	12	35.795	338	338	0	35.278	34.3	34.3	34.3	216910000	435590000	331430000	19		812		229
A0A5G2QXF4	A0A5G2QXF4	Uncharacterized protein	TMEM202	7.12313	7.26437	7.47888	7.28879		integral component of membrane [GO:0016021]		13278000	18381000	30122000	1	8	8	8	8	8	8	8	8	8	31.348	273	273	0	87.829	27.1	27.1	27.1	377070000	450860000	687160000	14		538	46;47
Q2EN81	Q2EN81	ATP synthase subunit O, mitochondrial (ATP synthase peripheral stalk subunit OSCP) (Oligomycin sensitivity conferral protein) (OSCP)	ATP5PO	6.94764	7.2638	7.18259	7.13134	ATP synthesis coupled proton transport [GO:0015986]; mitochondrial ATP synthesis coupled proton transport [GO:0042776]	mitochondrial proton-transporting ATP synthase, stator stalk [GO:0000274]; mitochondrial proton-transporting ATP synthase complex [GO:0005753]; proton-transporting ATP synthase complex, catalytic core F(1) [GO:0045261]	proton-transporting ATP synthase activity, rotational mechanism [GO:0046933]	8864300	18357000	15226000	1	7	8	7	7	8	7	7	8	7	23.369	213	213	0	20.027	34.7	45.1	34.7	113320000	252660000	187610000	11		1271		79
I3LC58	I3LC58	GLIPR1 like 2	GLIPR1L2	7.15794	7.26181	7.4502	7.28998	binding of sperm to zona pellucida [GO:0007339]	extracellular space [GO:0005615]		14386000	18273000	28197000	1	7	8	8	7	8	8	7	8	8	37.829	323	323	0	71.23	21.7	21.7	21.7	272230000	407690000	565090000	14		1106		73;203	659;661
A0A5G2QZ76	A0A5G2QZ76	Testis expressed 101	TEX101	7.12525	7.25626	7.21136	7.19762				13343000	18041000	16269000	1	3	3	3	3	3	3	3	3	3	26.064	239	239	0	6.1039	13.8	13.8	13.8	93400000	126280000	113880000	7		546
F1RKQ4	F1RKQ4	Triokinase/FMN cyclase (Bifunctional ATP-dependent dihydroxyacetone kinase/FAD-AMP lyase (cyclizing)) [Includes: ATP-dependent dihydroxyacetone kinase (DHA kinase) (EC 2.7.1.28) (EC 2.7.1.29) (Glycerone kinase) (Triokinase) (Triose kinase); FAD-AMP lyase (cyclizing) (EC 4.6.1.15) (FAD-AMP lyase (cyclic FMN forming)) (FMN cyclase)]	TKFC	7.06047	7.25433	7.06543	7.12674	glycerol catabolic process [GO:0019563]; negative regulation of MDA-5 signaling pathway [GO:0039534]	cytosol [GO:0005829]	ATP binding [GO:0005524]; FAD-AMP lyase (cyclizing) activity [GO:0034012]; glycerone kinase activity [GO:0004371]; metal ion binding [GO:0046872]; triokinase activity [GO:0050354]	11494000	17961000	11626000	1	14	16	16	14	16	16	14	16	16	59.234	579	579	0	71.624	30.4	33.5	33.5	388330000	594730000	386570000	28		798
F1S881	F1S881	Uncharacterized protein	LOC100626120	6.93877	7.25237	6.33212	6.84109	immune system process [GO:0002376]; positive regulation of phagocytosis [GO:0050766]; positive regulation of T cell activation [GO:0050870]	plasma membrane [GO:0005886]		8685000	17880000	2148400	1	3	4	3	3	4	3	3	4	3	37.886	342	342	0	5.5564	6.7	11.7	6.7	121590000	252440000	30077000	14		929
P33198	P33198	Isocitrate dehydrogenase [NADP], mitochondrial (IDH) (EC 1.1.1.42) (ICD-M) (IDP) (NADP(+)-specific ICDH) (Oxalosuccinate decarboxylase) (Fragment)	IDH2	6.93779	7.25152	7.10684	7.09872	2-oxoglutarate metabolic process [GO:0006103]; glyoxylate cycle [GO:0006097]; isocitrate metabolic process [GO:0006102]; NADP metabolic process [GO:0006739]; tricarboxylic acid cycle [GO:0006099]	mitochondrion [GO:0005739]	isocitrate dehydrogenase (NADP+) activity [GO:0004450]; magnesium ion binding [GO:0000287]; NAD binding [GO:0051287]	8665500	17845000	12789000	1	16	18	17	15	17	16	15	17	16	47.526	421	421	0	181.44	40.1	41.6	40.1	297580000	623830000	440720000	22		1229		262;380
P83686	P83686	NADH-cytochrome b5 reductase 3 (B5R) (Cytochrome b5 reductase) (EC 1.6.2.2) (Diaphorase-1) (Fragment)	CYB5R3	6.99033	7.2477	7.26129	7.16644	cholesterol biosynthetic process [GO:0006695]	endoplasmic reticulum membrane [GO:0005789]; mitochondrial outer membrane [GO:0005741]	cytochrome-b5 reductase activity, acting on NAD(P)H [GO:0004128]; FAD binding [GO:0071949]; flavin adenine dinucleotide binding [GO:0050660]	9779800	17689000	18251000	1	11	13	11	11	13	11	11	13	11	30.83	272	272	0	34.693	33.8	46	33.8	202830000	430570000	392420000	14		1252	117	105;148
P79274	P79274	Long-chain specific acyl-CoA dehydrogenase, mitochondrial (LCAD) (EC 1.3.8.8)	ACADL	6.9241	7.23747	7.21661	7.12606	carnitine metabolic process, CoA-linked [GO:0019254]; fatty acid beta-oxidation using acyl-CoA dehydrogenase [GO:0033539]; long-chain fatty acid catabolic process [GO:0042758]	mitochondrial matrix [GO:0005759]; mitochondrion [GO:0005739]	acyl-CoA dehydrogenase activity [GO:0003995]; flavin adenine dinucleotide binding [GO:0050660]; long-chain-acyl-CoA dehydrogenase activity [GO:0004466]; palmitoyl-CoA oxidase activity [GO:0016401]	8396600	17277000	16467000	1	15	16	16	15	16	16	15	16	16	47.956	430	430	0	59.898	34	37.7	37.7	238720000	492060000	454430000	21		1243		161;418
F1RQD7	F1RQD7	Family with sequence similarity 71 member B	FAM71B	6.85698	7.2356	6.64122	6.91127				7194100	17203000	4377400	1	14	15	12	14	15	12	13	14	11	63.539	593	593	0	179.58	26.3	33.1	23.9	355380000	751470000	238070000	25		827		22;50	252
A0A5G2QR34	A0A5G2QR34	6-phosphogluconate dehydrogenase, decarboxylating (EC 1.1.1.44)	PGD	6.9747	7.23452	7.16646	7.12523	D-gluconate metabolic process [GO:0019521]; pentose biosynthetic process [GO:0019322]; pentose-phosphate shunt, oxidative branch [GO:0009051]		NADP binding [GO:0050661]; phosphogluconate dehydrogenase (decarboxylating) activity [GO:0004616]	9434100	17160000	14671000	1	16	16	16	16	16	16	16	16	16	53.07	482	482	0	42.59	33.8	33.8	33.8	285110000	544140000	423490000	25		504		142
A0A287ABL1	A0A287ABL1	Choline transporter-like protein	SLC44A5	6.92161	7.23366	7.23892	7.1314		integral component of membrane [GO:0016021]	transmembrane transporter activity [GO:0022857]	8348500	17126000	17335000	1	11	14	13	11	14	13	11	14	13	77.349	676	676	0	101.89	15.4	19.4	17	644760000	1204200000	1303400000	28		147		555;658
A0A5G2R9Z9	A0A5G2R9Z9	Phosphoinositide phospholipase C (EC 3.1.4.11)	PLCD4	7.15794	7.23134	7.31758	7.23562	acrosome reaction [GO:0007340]; intracellular signal transduction [GO:0035556]; lipid catabolic process [GO:0016042]; phosphatidylinositol metabolic process [GO:0046488]	cytosol [GO:0005829]; endoplasmic reticulum [GO:0005783]; nucleus [GO:0005634]; plasma membrane [GO:0005886]	calcium ion binding [GO:0005509]; phosphatidylinositol phospholipase C activity [GO:0004435]	14386000	17035000	20777000	1	23	23	24	23	23	24	23	23	24	91.027	797	797	0	182.78	30.9	30	30.9	1.0381e+09	1388100000	1349900000	32		604	214;517	18;45;154
I3L9V2	I3L9V2	Synaptic vesicle membrane protein VAT-1 homolog (Vesicle amine transport 1)	VAT1	7.00303	7.2294	7.12375	7.11873	negative regulation of mitochondrial fusion [GO:0010637]	mitochondrial outer membrane [GO:0005741]	oxidoreductase activity [GO:0016491]; zinc ion binding [GO:0008270]	10070000	16959000	13297000	1	12	14	12	12	14	12	12	14	12	42.687	400	400	0	50.105	38.5	48	36.2	227140000	368320000	280120000	17		1097		268
A0A286ZYL7	A0A286ZYL7	ATP synthase F1 subunit delta	ATP5F1D	7.02514	7.22745	7.25876	7.17045	ATP synthesis coupled proton transport [GO:0015986]	mitochondrial proton-transporting ATP synthase complex, catalytic sector F(1) [GO:0000275]	proton-transporting ATP synthase activity, rotational mechanism [GO:0046933]	10596000	16883000	18145000	1	2	2	2	2	2	2	2	2	2	17.475	168	168	0	24.262	13.7	13.7	13.7	52981000	84414000	90725000	5		77
A0A5G2R6U6	A0A5G2R6U6	Uncharacterized protein	TEX51	7.03583	7.22446	7.32685	7.19571		integral component of membrane [GO:0016021]		10860000	16767000	21225000	1	4	4	4	4	4	4	4	4	4	22.497	199	199	0	16.774	16.1	16.1	16.1	128670000	213390000	222240000	6		580	84
F1S4R7	F1S4R7	Uncharacterized protein	LOC100624062	6.9412	7.22139	6.99039	7.05099	cholesterol homeostasis [GO:0042632]; negative regulation of cholesterol storage [GO:0010887]; regulation of cholesterol efflux [GO:0010874]; regulation of cholesterol metabolic process [GO:0090181]			8733700	16649000	9781100	1	15	17	14	15	17	14	15	17	14	67.467	585	585	0	56.583	26.7	29.4	21.4	475890000	1.0537e+09	557280000	31		912	10	124;125;399;566
F6PUU1	F6PUU1	Uncharacterized protein	DNAJA4	7.00625	7.21495	7.07987	7.10036	negative regulation of endothelial cell migration [GO:0010596]; negative regulation of inclusion body assembly [GO:0090084]; positive regulation of gene expression [GO:0010628]; protein refolding [GO:0042026]; response to heat [GO:0009408]	cytosol [GO:0005829]; membrane [GO:0016020]	ATP binding [GO:0005524]; chaperone binding [GO:0051087]; Hsp70 protein binding [GO:0030544]; metal ion binding [GO:0046872]; unfolded protein binding [GO:0051082]	10145000	16404000	12019000	1	14	15	12	14	15	12	14	15	12	63.429	571	571	0	49.672	25.4	25.4	21.2	406440000	683380000	477950000	34		1077		483;533
A0A5G2QKM2	A0A5G2QKM2	Casein kinase I isoform alpha	CSNK1A1	7.05319	7.21346	6.99506	7.08724			ATP binding [GO:0005524]; protein serine/threonine kinase activity [GO:0004674]	11303000	16348000	9886900	1	12	12	13	12	12	13	12	12	13	38.767	336	336	0	48.762	36.6	39.6	39.6	288660000	509660000	238440000	19		477		115;144;241
A0A287AZF9	A0A287AZF9	Cytochrome c1 (Cytochrome c1, heme protein, mitochondrial)	CYC1	6.89024	7.21277	7.06111	7.05471	mitochondrial electron transport, ubiquinol to cytochrome c [GO:0006122]	mitochondrial respiratory chain complex III [GO:0005750]	electron transfer activity [GO:0009055]; heme binding [GO:0020037]; metal ion binding [GO:0046872]	7766700	16322000	11511000	1	10	9	9	10	9	9	10	9	9	35.442	326	326	0	49.978	25.2	25.2	25.2	430530000	874250000	353690000	17		252	191
A0A287AE08	A0A287AE08	Uncharacterized protein		8.08821	7.21277	6.90047	7.40048	binding of sperm to zona pellucida [GO:0007339]; male gonad development [GO:0008584]	integral component of membrane [GO:0016021]; plasma membrane [GO:0005886]	metalloendopeptidase activity [GO:0004222]	122520000	16322000	7951800	1	15	14	14	14	13	13	14	13	13	94.412	847	847	0	323.31	20.5	19.2	19.2	5817200000	1.0457e+09	460860000	36		158	446;454;476;561;683;704	548;566
F1RVN1	F1RVN1	NADH dehydrogenase [ubiquinone] flavoprotein 1, mitochondrial (EC 7.1.1.2)	NDUFV1	7.01766	7.20656	7.16524	7.12982	mitochondrial electron transport, NADH to ubiquinone [GO:0006120]	cytosol [GO:0005829]; mitochondrial respiratory chain complex I [GO:0005747]	4 iron, 4 sulfur cluster binding [GO:0051539]; FMN binding [GO:0010181]; metal ion binding [GO:0046872]; NAD binding [GO:0051287]; NADH dehydrogenase (ubiquinone) activity [GO:0008137]	10415000	16090000	14630000	1	17	17	16	17	17	16	17	17	16	50.569	464	464	0	70.697	31.9	31.9	29.7	464800000	719380000	680880000	23		855		450
F1SP77	F1SP77	IZUMO family member 3	IZUMO3	7.0223	7.2008	7.31635	7.17982		integral component of membrane [GO:0016021]	protein homodimerization activity [GO:0042803]	10527000	15878000	20718000	1	5	6	6	5	6	6	5	6	6	27.743	240	240	0	9.5898	17.1	20.4	20.4	110390000	182840000	212770000	10		1030
Q29228	Q29228	4-trimethylaminobutyraldehyde dehydrogenase (TMABA-DH) (TMABADH) (EC 1.2.1.47) (Aldehyde dehydrogenase family 9 member A1) (EC 1.2.1.3)	ALDH9A1	7.02296	7.19304	7.07467	7.09689	carnitine biosynthetic process [GO:0045329]; cellular aldehyde metabolic process [GO:0006081]; protein homotetramerization [GO:0051289]	cytosol [GO:0005829]	4-trimethylammoniobutyraldehyde dehydrogenase activity [GO:0047105]; aldehyde dehydrogenase (NAD+) activity [GO:0004029]; glyceraldehyde-3-phosphate dehydrogenase (NAD+) (non-phosphorylating) activity [GO:0043878]	10543000	15597000	11876000	1	13	13	12	13	13	12	13	13	12	53.941	494	494	0	34.355	26.7	26.7	24.5	377700000	594390000	408930000	25		1264		269;327
A0A5G2QES1	A0A5G2QES1	Aminopeptidase (EC 3.4.11.-)	NPEPPS	6.98937	7.19176	7.13072	7.10395		integral component of membrane [GO:0016021]	aminopeptidase activity [GO:0004177]; metallopeptidase activity [GO:0008237]; zinc ion binding [GO:0008270]	9758100	15551000	13512000	1	27	25	27	27	25	27	27	25	27	102.79	912	912	0	126.28	28.2	26.3	27.5	603670000	958670000	876060000	47		439	613	209
A0A5G2R2G3	A0A5G2R2G3	Uncharacterized protein		6.86716	7.18789	7.28535	7.11347			serine-type endopeptidase activity [GO:0004252]	7364700	15413000	19291000	1	26	28	26	26	28	26	26	28	26	429.04	3809	3809	0	182.37	7.6	8.1	7.3	1376700000	2890900000	3.2745e+09	129		563	157;3593;3738	3348;3594;3731;3779
A0A286ZRC3	A0A286ZRC3	Carnitine O-acetyltransferase	CRAT	6.90713	7.18574	7.10456	7.06581			acyltransferase activity [GO:0016746]	8074700	15337000	12722000	1	16	17	15	16	17	15	16	17	15	70.902	626	626	0	53.22	25.7	26.8	25.7	243800000	480080000	356220000	28		41		122;473
F1SP87	F1SP87	Uncharacterized protein		7.14934	7.18361	6.25588	6.86294	acrosomal vesicle exocytosis [GO:0060478]; endocytosis [GO:0006897]; fusion of sperm to egg plasma membrane involved in single fertilization [GO:0007342]	inner acrosomal membrane [GO:0002079]; outer acrosomal membrane [GO:0002081]; plasma membrane [GO:0005886]		14104000	15262000	1802500	1	3	3	2	3	3	2	3	3	2	16.18	141	141	0	14.726	31.9	31.9	20.6	127420000	138820000	32155000	7		1031	91
K7GSI9	K7GSI9	Four and a half LIM domains 1	FHL1	6.94563	7.18298	7.19907	7.10923	muscle organ development [GO:0007517]		metal ion binding [GO:0046872]; transmembrane transporter binding [GO:0044325]	8823200	15240000	15815000	1	13	14	14	13	14	14	13	14	14	38.749	342	342	0	139.38	38.3	40.9	40.9	489650000	830200000	842920000	22		1194		143
A0A287AFJ1	A0A287AFJ1	Glutamine synthetase (EC 6.3.1.2)	GLUL	6.78654	7.17878	6.81216	6.92583	angiogenesis [GO:0001525]; cell population proliferation [GO:0008283]; cellular response to starvation [GO:0009267]; glutamine biosynthetic process [GO:0006542]; protein palmitoylation [GO:0018345]; regulation of endothelial cell migration [GO:0010594]; regulation of protein localization to nucleolus [GO:1904749]; regulation of sprouting angiogenesis [GO:1903670]; response to glucose [GO:0009749]…	cell body [GO:0044297]; cytosol [GO:0005829]; glial cell projection [GO:0097386]; mitochondrion [GO:0005739]; plasma membrane [GO:0005886]	ATP binding [GO:0005524]; glutamate-ammonia ligase activity [GO:0004356]; identical protein binding [GO:0042802]; protein-cysteine S-palmitoyltransferase activity [GO:0019706]	6117000	15093000	6488700	1	12	13	11	12	13	11	12	13	11	57.148	509	509	0	132.23	24	23.2	20.6	133120000	395950000	132770000	20		168	401	154
A0A287BF02	A0A287BF02	Dynein axonemal light intermediate chain 1	DNALI1	7.11949	7.17464	6.75603	7.01672		axoneme [GO:0005930]; ciliary base [GO:0097546]; filopodium [GO:0030175]; sperm flagellum [GO:0036126]	dynein heavy chain binding [GO:0045504]	13167000	14950000	5702100	1	13	13	10	13	13	10	13	13	10	36.098	317	317	0	26.543	32.2	32.2	28.1	562570000	637020000	255870000	19		326
F1S0S5	F1S0S5	Sperm acrosome associated 9 (Sperm acrosome-associated protein 9 isoform a)	SPACA9	7.12346	7.17073	7.31309	7.20243		acrosomal vesicle [GO:0001669]; ciliary basal body [GO:0036064]; ciliary base [GO:0097546]; cytoplasmic microtubule [GO:0005881]; sperm flagellum [GO:0036126]	calcium-dependent protein binding [GO:0048306]	13288000	14816000	20563000	1	6	6	4	6	6	4	6	6	4	25.291	223	223	0	64.847	38.6	38.6	17	678880000	856620000	924580000	10		885	110
F1S6Q1	F1S6Q1	NADH dehydrogenase [ubiquinone] 1 alpha subcomplex subunit 13	NDUFA13	6.88192	7.16477	7.04595	7.03088	cellular response to interferon-beta [GO:0035458]; cellular response to retinoic acid [GO:0071300]; extrinsic apoptotic signaling pathway [GO:0097191]; mitochondrial respiratory chain complex I assembly [GO:0032981]; negative regulation of cell growth [GO:0030308]; negative regulation of intrinsic apoptotic signaling pathway [GO:2001243]; negative regulation of transcription, DNA-templated [GO:00…	mitochondrial respiratory chain complex I [GO:0005747]; nucleoplasm [GO:0005654]	NADH dehydrogenase (ubiquinone) activity [GO:0008137]	7619300	14614000	11116000	1	5	5	5	5	5	5	5	5	5	16.89	144	144	0	12.966	29.9	29.9	29.9	94698000	159240000	126290000	8		920		98
Q1G1K7	Q1G1K7	Isocitrate dehydrogenase [NAD] subunit, mitochondrial	IDH3B	6.98953	7.15881	7.24593	7.13142	isocitrate metabolic process [GO:0006102]; tricarboxylic acid cycle [GO:0006099]	mitochondrial matrix [GO:0005759]; mitochondrion [GO:0005739]	isocitrate dehydrogenase (NAD+) activity [GO:0004449]; magnesium ion binding [GO:0000287]; NAD binding [GO:0051287]	9761700	14415000	17617000	1	13	15	14	13	15	14	13	15	14	42.359	385	385	0	37.159	29.4	34	29.6	329300000	507240000	616120000	21		1258		325
F1RJY0	F1RJY0	Nicastrin	NCSTN	6.87736	7.15734	6.99722	7.01064	protein processing [GO:0016485]	integral component of membrane [GO:0016021]		7539800	14366000	9936200	1	9	9	9	9	9	9	9	9	9	74.805	674	674	0	18.491	13.2	13.2	13.2	217610000	416280000	288310000	28		787
F1STC1	F1STC1	Ribose-5-phosphate isomerase (EC 5.3.1.6)	RPIA	6.77017	7.15287	6.82861	6.91722	pentose-phosphate shunt, non-oxidative branch [GO:0009052]		identical protein binding [GO:0042802]; ribose-5-phosphate isomerase activity [GO:0004751]	5890800	14219000	6739300	1	7	9	8	7	9	8	7	9	8	32.679	306	306	0	63.2	29.7	29.7	29.7	160850000	484950000	156450000	18		1055	92;93	294;301
F1SA26	F1SA26	Arginase (EC 3.5.3.1)	ARG2	6.61436	7.15244	7.03117	6.93266	arginine catabolic process to ornithine [GO:0019547]; negative regulation of activated CD8-positive, alpha-beta T cell apoptotic process [GO:1905403]; negative regulation of CD4-positive, alpha-beta T cell proliferation [GO:2000562]; negative regulation of chemokine (C-C motif) ligand 4 production [GO:0071644]; negative regulation of chemokine (C-C motif) ligand 5 production [GO:0071650]; negativ…	cytoplasm [GO:0005737]; mitochondrion [GO:0005739]	arginase activity [GO:0004053]; manganese ion binding [GO:0030145]	4114900	14205000	10744000	1	9	10	10	9	10	10	9	10	10	38.569	354	354	0	131.48	26.6	29.9	29.9	92171000	302050000	248300000	18		937	83	219;231
A0A5G2QK43	A0A5G2QK43	DUF3699 domain-containing protein	FAM71E2	6.97538	7.15189	6.80451	6.97726				9448800	14187000	6375500	1	4	6	4	4	6	4	4	6	4	97.178	888	888	0	9.1814	4.8	9.5	4.8	472710000	736610000	318780000	50		471
A0A287A6V6	A0A287A6V6	Single-stranded DNA-binding protein	SSBP1	6.89184	7.14885	7.35841	7.13303	mitochondrial DNA replication [GO:0006264]; positive regulation of helicase activity [GO:0051096]	mitochondrial nucleoid [GO:0042645]; nucleoid [GO:0009295]; organelle membrane [GO:0031090]	single-stranded DNA binding [GO:0003697]	7795500	14088000	22825000	1	4	5	5	4	5	5	4	5	5	17.136	148	148	0	47.32	29.7	29.7	29.7	70319000	133390000	210720000	8		112		45
A0A5G2QZM7	A0A5G2QZM7	Cysteinyl-tRNA synthetase (EC 6.1.1.16)	CARS2	6.97426	7.14811	7.05431	7.05889	cysteinyl-tRNA aminoacylation [GO:0006423]	cytoplasm [GO:0005737]	ATP binding [GO:0005524]; cysteine-tRNA ligase activity [GO:0004817]; metal ion binding [GO:0046872]	9424500	14064000	11332000	1	21	21	18	21	21	18	21	21	18	59.784	545	545	0	69.542	37.4	39.1	32.1	370290000	652990000	441710000	31		548		197
A0A287BAN5	A0A287BAN5	Sodium/potassium-transporting ATPase subunit beta	ATP1B3	6.59907	7.1452	6.70894	6.81774	potassium ion transport [GO:0006813]; sodium ion transport [GO:0006814]	sodium:potassium-exchanging ATPase complex [GO:0005890]		3972600	13970000	5116100	1	6	7	7	6	7	7	6	7	7	33.491	294	294	0	16.45	20.7	25.5	25.5	103360000	316350000	132460000	15		304		13
A0A287BK42	A0A287BK42	Copper homeostasis protein cutC homolog	CUTC	6.79392	7.14145	6.89291	6.94276	copper ion homeostasis [GO:0055070]		copper ion binding [GO:0005507]	6221900	13850000	7814600	1	6	5	4	6	5	4	6	5	4	26.435	246	246	0	9.3642	27.6	21.5	21.1	117700000	208190000	106960000	13		348		172
F1SA46	F1SA46	Actin like 9	ACTL9	6.93184	7.13491	6.98548	7.01741	acrosome assembly [GO:0001675]; fertilization [GO:0009566]	acrosomal vesicle [GO:0001669]; dynactin complex [GO:0005869]; perinuclear theca [GO:0033011]; sperm head [GO:0061827]		8547500	13643000	9671200	1	14	14	13	14	14	13	14	14	13	45.693	416	416	0	92.652	41.8	41.8	37.3	440640000	835000000	524940000	20		938	89;91
A0A287AMZ2	A0A287AMZ2	T-complex protein 1 subunit gamma	CCT3	7.06755	7.12613	7.16628	7.11999	binding of sperm to zona pellucida [GO:0007339]; chaperone-mediated protein folding [GO:0061077]; pore complex assembly [GO:0046931]; positive regulation of establishment of protein localization to telomere [GO:1904851]; positive regulation of telomere mainte0ce via telomerase [GO:0032212]; protein stabilization [GO:0050821]; toxin transport [GO:1901998]	cell body [GO:0044297]; chaperonin-containing T-complex [GO:0005832]; microtubule [GO:0005874]; zona pellucida receptor complex [GO:0002199]	ATP binding [GO:0005524]; ATP hydrolysis activity [GO:0016887]; protein folding chaperone [GO:0044183]; transferase activity [GO:0016740]; unfolded protein binding [GO:0051082]	11683000	13370000	14665000	1	26	22	24	26	22	24	26	22	24	60.653	545	545	0	83.065	45.9	40.4	42.9	444570000	535680000	648220000	32		207	188	395;429
A0A287AG08	A0A287AG08	Mitochondrial pyruvate carrier	MPC1L	6.79427	7.12064	6.90851	6.94114	mitochondrial pyruvate transmembrane transport [GO:0006850]	integral component of mitochondrial inner membrane [GO:0031305]	pyruvate transmembrane transporter activity [GO:0050833]	6226900	13202000	8100400	1	3	3	2	3	3	2	3	3	2	17.228	158	158	0	2.8423	11.4	11.4	10.8	31134000	66011000	40502000	5		171
F1RK80	F1RK80	Testis specific serine kinase 1B (Testis-specific serine kinase 1)	TSSK1B	6.97634	7.11803	7.05138	7.04858	gene expression [GO:0010467]; intracellular signal transduction [GO:0035556]; peptidyl-serine phosphorylation [GO:0018105]; protein phosphorylation [GO:0006468]; skin development [GO:0043588]; spermatid development [GO:0007286]	motile cilium [GO:0031514]	ATP binding [GO:0005524]; magnesium ion binding [GO:0000287]; protein-containing complex binding [GO:0044877]; protein serine/threonine kinase activity [GO:0004674]	9469800	13123000	11256000	1	15	16	15	15	16	15	12	12	12	41.341	364	364	0	45.837	34.1	34.9	37.4	294650000	442700000	362630000	21		791		1;14;252;331
A0A287AAG7	A0A287AAG7	Pyruvate dehydrogenase phosphatase regulatory subunit	PDPR	6.82263	7.11701	7.08393	7.00786			oxidoreductase activity [GO:0016491]	6647000	13092000	12132000	1	21	25	22	21	25	22	21	25	22	99.438	879	879	0	62.337	25.4	30.4	26.2	351050000	710050000	631180000	43		139	662
F1RIX8	F1RIX8	Carbonyl reductase 4 (Carbonyl reductase family member 4) (Carbonyl reductase family member 4 isoform X1)	CBR4	6.88239	7.11474	7.20398	7.06704	fatty acid biosynthetic process [GO:0006633]		oxidoreductase activity, acting on the CH-OH group of donors, NAD or NADP as acceptor [GO:0016616]; quinone binding [GO:0048038]	7627700	13024000	15995000	1	7	8	8	7	8	8	7	8	8	25.138	237	237	0	23.323	38	41.8	41.8	109550000	191550000	207560000	10		782			22;170
A0A286ZU66	A0A286ZU66	ATP-dependent 6-phosphofructokinase (ATP-PFK) (Phosphofructokinase) (EC 2.7.1.11) (Phosphohexokinase)	PFKM	6.87761	7.11254	6.84496	6.94504	fructose 6-phosphate metabolic process [GO:0006002]	cytoplasm [GO:0005737]	6-phosphofructokinase activity [GO:0003872]; ATP binding [GO:0005524]; metal ion binding [GO:0046872]	7544200	12958000	6997700	1	19	19	18	19	19	18	19	19	18	81.907	749	749	0	106.01	28.2	28.2	26.7	354090000	620260000	347500000	31		54	137	348;631;682
A0A480PLY3	A0A480PLY3	14-3-3 protein zeta/delta (14-3-3zeta) (Tyrosine 3-monooxygenase/tryptophan 5-monooxygenase activation protein zeta)	YWHAZ	6.99617	7.10731	7.31921	7.1409				9912100	12803000	20855000	1	8	10	9	8	10	9	5	7	6	27.745	245	245	0	113.35	33.5	41.2	36.7	166780000	195300000	337750000	14		397		1;218	71;73
A0A5G2QML6	A0A5G2QML6	Leucine zipper transcription factor-like protein 1	LZTFL1	6.83734	7.10346	7.10473	7.01518	negative regulation of protein localization to ciliary membrane [GO:1903568]	cytosol [GO:0005829]	identical protein binding [GO:0042802]; protein-containing complex binding [GO:0044877]	6876000	12690000	12727000	1	11	11	11	11	11	11	11	11	11	36.803	320	320	0	73.957	36.6	39.7	36.2	152840000	260400000	269890000	17		488
A0A5K1UHY0	A0A5K1UHY0	Glycogen synthase kinase-3 beta (EC 2.7.11.26)	GSK3B	6.80868	7.09212	7.00273	6.96784	glycogen metabolic process [GO:0005977]; negative regulation of developmental process [GO:0051093]; negative regulation of signal transduction [GO:0009968]; regulation of cellular component organization [GO:0051128]; rhythmic process [GO:0048511]; Wnt signaling pathway [GO:0016055]	cytoplasm [GO:0005737]; nucleus [GO:0005634]; plasma membrane [GO:0005886]	ATP binding [GO:0005524]; protein serine/threonine kinase activity [GO:0004674]; tau-protein kinase activity [GO:0050321]	6436900	12363000	10063000	1	14	15	14	14	15	14	8	8	8	45.413	409	409	0	31.873	37.2	39.9	38.6	218090000	450630000	315950000	23		644	40		192
A0A287BA45	A0A287BA45	Succinate--CoA ligase [GDP-forming] subunit beta, mitochondrial (EC 6.2.1.4) (GTP-specific succinyl-CoA synthetase subunit beta) (G-SCS) (GTPSCS) (Succinyl-CoA synthetase beta-G chain) (SCS-betaG)	SUCLG2	6.81665	7.09008	7.05767	6.98813	succinyl-CoA metabolic process [GO:0006104]; tricarboxylic acid cycle [GO:0006099]	mitochondrion [GO:0005739]	ATP binding [GO:0005524]; GTP binding [GO:0005525]; magnesium ion binding [GO:0000287]; succinate-CoA ligase (ADP-forming) activity [GO:0004775]; succinate-CoA ligase (GDP-forming) activity [GO:0004776]	6556200	12305000	11420000	1	16	17	16	15	16	15	15	16	15	44.836	415	415	0	29.682	35.9	37.3	35.7	177030000	344970000	286260000	24		303
A0A287BD08	A0A287BD08	Glycerol kinase (EC 2.7.1.30)		6.88942	7.08622	6.41238	6.79601	glycerol-3-phosphate biosynthetic process [GO:0046167]; glycerol catabolic process [GO:0019563]; glycerol metabolic process [GO:0006071]; phosphorylation [GO:0016310]; triglyceride metabolic process [GO:0006641]	mitochondrion [GO:0005739]	glycerol kinase activity [GO:0004370]; phosphotransferase activity, alcohol group as acceptor [GO:0016773]	7752100	12196000	2584500	1	16	17	13	16	17	13	7	8	6	57.672	526	526	0	47.751	32.7	36.3	26.8	276960000	436410000	92496000	31		315
K9IVF7	K9IVF7	X-prolyl aminopeptidase (Aminopeptidase P) 1, soluble (X-prolyl aminopeptidase 1) (Xaa-Pro aminopeptidase 1 isoform 1) (Xaa-Pro aminopeptidase 1 isoform X1)	XPNPEP1	6.76182	7.07947	6.8847	6.90866			metal ion binding [GO:0046872]; metalloaminopeptidase activity [GO:0070006]	5778600	12008000	7668400	1	16	15	15	16	15	15	16	15	15	74.668	666	666	0	29.567	24.3	23.1	23.1	281190000	571260000	373390000	36		1196
I3LCA2	I3LCA2	CCT-theta (T-complex protein 1 subunit theta)	CCT8	6.96465	7.07649	7.17426	7.0718	binding of sperm to zona pellucida [GO:0007339]; chaperone-mediated protein folding [GO:0061077]; pore complex assembly [GO:0046931]; positive regulation of establishment of protein localization to telomere [GO:1904851]; positive regulation of telomere mainte0ce via telomerase [GO:0032212]; protein folding [GO:0006457]; protein stabilization [GO:0050821]; toxin transport [GO:1901998]	cell body [GO:0044297]; centrosome [GO:0005813]; chaperonin-containing T-complex [GO:0005832]; cilium [GO:0005929]; intermediate filament cytoskeleton [GO:0045111]; microtubule [GO:0005874]; nucleoplasm [GO:0005654]; zona pellucida receptor complex [GO:0002199]	ATP binding [GO:0005524]; ATP hydrolysis activity [GO:0016887]; protein folding chaperone [GO:0044183]; unfolded protein binding [GO:0051082]	9218200	11926000	14937000	1	27	28	25	27	28	25	27	28	25	59.975	549	549	0	77.139	50.3	53.4	49.4	497980000	571970000	671660000	37		1107	53	52;267
K9IVR7	K9IVR7	WD repeat domain 1 (WD repeat-containing protein 1) (WD repeat-containing protein 1 isoform 1)	WDR1	6.87056	7.0758	7.02926	6.99187	actin filament depolymerization [GO:0030042]; actin filament fragmentation [GO:0030043]; apical junction assembly [GO:0043297]; cortical cytoskeleton organization [GO:0030865]; establishment of planar polarity of follicular epithelium [GO:0042247]; locomotion [GO:0040011]; mainte0ce of epithelial cell apical/basal polarity [GO:0045199]; neutrophil mediated immunity [GO:0002446]; neutrophil migrat…	cell-cell junction [GO:0005911]; cortical actin cytoskeleton [GO:0030864]; plasma membrane [GO:0005886]	actin filament binding [GO:0051015]	7422700	11907000	10697000	1	17	17	17	17	17	17	17	17	17	66.187	606	606	0	47.729	27.7	27.7	27.7	287890000	516750000	399700000	30		1198	36
F1RUE0	F1RUE0	Acyl-CoA thioesterase 13	ACOT13	6.84363	7.07162	7.1685	7.02792	negative regulation of cold-induced thermogenesis [GO:0120163]; protein homotetramerization [GO:0051289]	mitochondrial matrix [GO:0005759]	acyl-CoA hydrolase activity [GO:0047617]	6976400	11793000	14740000	1	4	4	4	4	4	4	4	4	4	15.184	141	141	0	5.3207	30.5	30.5	30.5	55898000	97598000	115610000	7		849		28
A0A287BCS4	A0A287BCS4	Pitrilysin metalloproteinase 1 (Presequence protease, mitochondrial)	PITRM1	6.83866	7.06852	7.03623	6.98114	protein processing [GO:0016485]	mitochondrial matrix [GO:0005759]	metal ion binding [GO:0046872]; metalloendopeptidase activity [GO:0004222]	6897000	11709000	10870000	1	33	35	34	33	35	34	33	35	34	114.98	1029	1029	0	105.28	31.3	32.7	32.2	625120000	1080000000	895320000	54		312		204;502
F1SJU0	F1SJU0	EF-hand domain-containing protein		6.72673	7.06599	6.62157	6.80476		nucleoplasm [GO:0005654]	calcium ion binding [GO:0005509]	5330000	11641000	4183800	1	8	9	7	8	9	7	8	9	7	31.603	281	281	0	22.586	29.9	30.2	29.9	94413000	263600000	72514000	15		1000
A0A287BIL8	A0A287BIL8	78 kDa glucose-regulated protein (Binding-immunoglobulin protein) (Heat shock protein 70 family protein 5) (Heat shock protein family A member 5) (Immunoglobulin heavy chain-binding protein)	HSPA5	6.86824	7.06595	6.85733	6.93051	cellular response to glucose starvation [GO:0042149]; cellular response to interleukin-4 [GO:0071353]; cerebellar Purkinje cell layer development [GO:0021680]; cerebellum structural organization [GO:0021589]; endoplasmic reticulum unfolded protein response [GO:0030968]; ER overload response [GO:0006983]; mainte0ce of protein localization in endoplasmic reticulum [GO:0035437]; negative regulation …	cell surface [GO:0009986]; COP9 signalosome [GO:0008180]; cytosol [GO:0005829]; endoplasmic reticulum chaperone complex [GO:0034663]; endoplasmic reticulum-Golgi intermediate compartment [GO:0005793]; endoplasmic reticulum lumen [GO:0005788]; integral component of endoplasmic reticulum membrane [GO:0030176]; midbody [GO:0030496]; mitochondrion [GO:0005739]; plasma membrane [GO:0005886]	ATP binding [GO:0005524]; ATP hydrolysis activity [GO:0016887]; misfolded protein binding [GO:0051787]; protein domain specific binding [GO:0019904]; ribosome binding [GO:0043022]; ubiquitin protein ligase binding [GO:0031625]	7383100	11640000	7200000	1	22	24	21	20	22	19	20	22	19	73.008	657	657	0	277.37	35.3	42.6	35.3	272570000	498340000	248240000	31		340	50;531	151;199;266;335
Q52NJ6	Q52NJ6	Ras-related protein Rab-14	RAB14	6.78048	7.06386	6.98855	6.9443	defense response to bacterium [GO:0042742]; endocytic recycling [GO:0032456]; fibroblast growth factor receptor signaling pathway [GO:0008543]; Golgi to endosome transport [GO:0006895]; phagosome maturation [GO:0090382]; protein transport [GO:0015031]; regulation of embryonic development [GO:0045995]; regulation of protein localization [GO:0032880]	cytosol [GO:0005829]; early endosome membrane [GO:0031901]; Golgi membrane [GO:0000139]; phagocytic vesicle [GO:0045335]; recycling endosome [GO:0055037]; trans-Golgi network [GO:0005802]	GDP binding [GO:0019003]; GTPase activity [GO:0003924]; GTP binding [GO:0005525]	6032300	11584000	9739900	1	8	9	8	8	9	8	8	9	8	23.927	215	215	0	73.129	37.7	51.6	37.7	143210000	338400000	218200000	16		1281		20;89
F1SB33	F1SB33	MARVEL domain-containing protein	SYPL1	6.61153	7.06375	7.19418	6.95649		integral component of membrane [GO:0016021]; secretory granule [GO:0030141]; synaptic vesicle membrane [GO:0030672]		4088200	11581000	15638000	1	2	4	4	2	4	4	2	4	4	28.424	259	259	0	9.4851	7.3	20.8	20.8	36793000	108300000	153770000	9		946
A0A286ZXU8	A0A286ZXU8	LanC like 1	LANCL1	6.76606	7.06168	6.99543	6.94106	carbohydrate metabolic process [GO:0005975]	plasma membrane [GO:0005886]		5835200	11526000	9895400	1	7	7	7	7	7	7	7	7	7	45.515	400	400	0	11.05	19	19	19	117640000	234470000	169130000	17		76
A0A5G2QYZ3	A0A5G2QYZ3	STI1 domain-containing protein	ST13	6.8638	7.05873	7.05542	6.99265			protein dimerization activity [GO:0046983]	7308000	11448000	11361000	1	6	7	7	6	7	7	6	7	7	36.864	335	335	0	60.206	19.4	23	23	73080000	123190000	126570000	10		544	127
P11708	P11708	Malate dehydrogenase, cytoplasmic (EC 1.1.1.37) (Cytosolic malate dehydrogenase)	MDH1	6.94195	7.05146	7.03354	7.00898	carbohydrate metabolic process [GO:0005975]; malate metabolic process [GO:0006108]; NADH metabolic process [GO:0006734]; oxaloacetate metabolic process [GO:0006107]; tricarboxylic acid cycle [GO:0006099]	cytosol [GO:0005829]	L-malate dehydrogenase activity [GO:0030060]; NAD binding [GO:0051287]	8748800	11258000	10803000	1	8	8	9	8	8	9	8	8	9	36.454	334	334	0	74.607	28.7	28.7	30.8	155690000	215060000	184400000	15		1222	306
A0A287BHE0	A0A287BHE0	Radial spoke head component 1	RSPH1	6.92118	7.04899	6.13258	6.70092	axoneme assembly [GO:0035082]; spermatid development [GO:0007286]	cytosol [GO:0005829]; motile cilium [GO:0031514]; nucleus [GO:0005634]		8340200	11194000	1357000	1	9	9	5	9	9	5	9	9	5	34.529	308	308	0	145.65	34.1	34.1	18.2	295730000	411650000	65945000	17		336
A0A287B773	A0A287B773	3-methylcrotonyl-CoA carboxylase 2 (EC 6.4.1.4) (3-methylcrotonyl-CoA carboxylase non-biotin-containing subunit) (3-methylcrotonyl-CoA:carbon dioxide ligase subunit beta)	MCCC2	6.92787	7.04634	6.39855	6.79092	leucine catabolic process [GO:0006552]	3-methylcrotonyl-CoA carboxylase complex, mitochondrial [GO:0002169]; integral component of membrane [GO:0016021]; methylcrotonoyl-CoA carboxylase complex [GO:1905202]; mitochondrial matrix [GO:0005759]; mitochondrion [GO:0005739]	methylcrotonoyl-CoA carboxylase activity [GO:0004485]	8469800	11126000	2503500	1	16	14	15	16	14	15	16	14	15	60.732	555	555	0	61.44	29.5	27.2	29.5	333960000	478570000	126880000	24		292		456;465
A0A5G2QQF8	A0A5G2QQF8	Solute carrier family 25 member 12	SLC25A12	6.80253	7.04626	7.05142	6.96674	transmembrane transport [GO:0055085]	integral component of membrane [GO:0016021]; mitochondrial inner membrane [GO:0005743]	calcium ion binding [GO:0005509]	6346400	11124000	11257000	1	17	20	19	17	20	19	14	17	16	74.317	673	673	0	47.971	24.2	29.1	26.4	227040000	409640000	406210000	35		501	99
I3LKM1	I3LKM1	Peptidase S1 domain-containing protein	PRSS21	6.78971	7.04285	7.00907	6.94721	spermatogenesis [GO:0007283]	membrane [GO:0016020]	serine-type endopeptidase activity [GO:0004252]	6161800	11037000	10211000	1	4	4	4	4	4	4	4	4	4	35.396	317	317	0	8.9529	14.8	14.8	14.8	80104000	143490000	132750000	13		1139		225
F1RVJ8	F1RVJ8	Armadillo repeat containing 4	ODAD2	6.99666	7.04013	6.88924	6.97534				9923300	10968000	7748900	1	22	23	24	22	23	24	22	23	24	112.9	1015	1015	0	309.66	20.7	23.5	22.9	764750000	888390000	577970000	60		854
A0A287AGE2	A0A287AGE2	NIPSNAP domain-containing protein	NIPSNAP1	6.86911	7.03599	6.94299	6.94936	sensory perception of pain [GO:0019233]	mitochondrion [GO:0005739]; synaptic membrane [GO:0097060]	neurotransmitter binding [GO:0042165]	7398000	10864000	8769800	1	7	7	7	7	7	7	7	7	7	33.038	283	283	0	11.122	20.1	20.1	20.1	125590000	184170000	156420000	16		172	156	157
F1SNW2	F1SNW2	Peptidase S1 domain-containing protein		6.85722	7.0304	7.13931	7.00898		endoplasmic reticulum [GO:0005783]	serine-type endopeptidase activity [GO:0004252]; threonine-type endopeptidase activity [GO:0004298]	7198100	10725000	13782000	1	3	3	3	3	3	3	3	3	3	21.967	192	192	0	3.6397	12.5	12.5	12.5	71981000	107250000	137820000	10		1025
A0A287B135	A0A287B135	Peptidyl-glycine alpha-amidating monooxygenase isoform X20 (Peptidylglycine alpha-amidating monooxygenase)	PAM	6.77646	7.01144	5.84598	6.54463	peptide metabolic process [GO:0006518]	integral component of membrane [GO:0016021]; transport vesicle membrane [GO:0030658]	copper ion binding [GO:0005507]; L-ascorbic acid binding [GO:0031418]; peptidylamidoglycolate lyase activity [GO:0004598]; peptidylglycine monooxygenase activity [GO:0004504]	5976700	10267000	701430	1	14	14	9	14	14	9	14	14	9	86.793	779	779	0	29.165	16.9	17.5	10.3	327950000	561190000	41064000	38		260	251
F1RRW4	F1RRW4	Angiotensin-converting enzyme (EC 3.4.-.-)	ACE	6.68421	6.99538	6.85083	6.84347		integral component of membrane [GO:0016021]	carboxypeptidase activity [GO:0004180]; metal ion binding [GO:0046872]; metallopeptidase activity [GO:0008237]; peptidyl-dipeptidase activity [GO:0008241]	4832900	9894100	7093000	1	13	13	12	13	13	12	13	13	12	84.814	745	745	0	46.41	19.3	19.3	17.3	175890000	348320000	258630000	30		838	255	384
A0A286ZWH7	A0A286ZWH7	A-kinase anchoring protein 4	AKAP4	6.57276	6.99456	6.72213	6.76315	establishment of protein localization [GO:0045184]; flagellated sperm motility [GO:0030317]; motile cilium assembly [GO:0044458]; protein localization [GO:0008104]; transmembrane receptor protein serine/threonine kinase signaling pathway [GO:0007178]	cytoplasm [GO:0005737]; perinuclear region of cytoplasm [GO:0048471]; sperm connecting piece [GO:0097224]; sperm end piece [GO:0097229]; sperm fibrous sheath [GO:0035686]; sperm midpiece [GO:0097225]; sperm principal piece [GO:0097228]; Z disc [GO:0030018]	protein kinase A binding [GO:0051018]	3739000	9875500	5273900	1	12	15	14	12	15	14	12	15	14	95.299	863	863	0	75.951	14.5	19.5	18.1	249080000	639810000	332840000	48		68		237;287;292;712	28
A0A5G2R9D8	A0A5G2R9D8	DHC_N1 domain-containing protein		6.70688	6.99201	5.78566	6.49485	microtubule-based movement [GO:0007018]	dynein complex [GO:0030286]; integral component of membrane [GO:0016021]	dynein intermediate chain binding [GO:0045505]; dynein light intermediate chain binding [GO:0051959]; minus-end-directed microtubule motor activity [GO:0008569]	5091900	9817800	610470	1	16	17	9	16	17	9	15	16	9	66.423	592	592	0	73.352	28	31.8	16.6	223730000	465120000	32202000	35		600		135;518
A0A287BBM3	A0A287BBM3	Glycosyl-phosphatidylinositol-anchored molecule-like protein	GML	6.90079	6.98835	6.93464	6.94126				7957700	9735300	8602900	1	3	3	2	3	3	2	3	3	2	18.059	157	157	0	3.8223	14.6	14.6	10.2	79577000	97353000	86029000	10		310		85
A0A287B346	A0A287B346	PDZ domain containing 9 (PDZ domain-containing protein 9 isoform X2)	PDZD9	6.24588	6.98825	7.13583	6.78999				1761500	9733100	13672000	1	3	4	5	3	4	5	3	4	5	29.392	260	260	0	8.0212	10.4	12.3	16.2	42818000	170420000	215340000	13		268		203
F1RK79	F1RK79	Testis-specific serine kinase 2	TSSK2	6.66377	6.98459	6.68809	6.77882	intracellular signal transduction [GO:0035556]; peptidyl-serine phosphorylation [GO:0018105]; protein autophosphorylation [GO:0046777]; protein phosphorylation [GO:0006468]; spermatid development [GO:0007286]	acrosomal vesicle [GO:0001669]; centriole [GO:0005814]	ATP binding [GO:0005524]; magnesium ion binding [GO:0000287]; protein-containing complex binding [GO:0044877]; protein serine/threonine kinase activity [GO:0004674]	4610700	9651300	4876300	1	12	15	13	9	11	10	9	11	10	40.941	358	358	0	25.994	24.9	29.1	27.9	138870000	295020000	141550000	19		790
I3LIL5	I3LIL5	Hydroxymethylglutaryl-CoA lyase (EC 4.1.3.4)	HMGCL	6.76435	6.98277	7.05096	6.93269	ketone body biosynthetic process [GO:0046951]; lipid metabolic process [GO:0006629]; mitochondrion organization [GO:0007005]	mitochondrion [GO:0005739]; peroxisome [GO:0005777]; protein-containing complex [GO:0032991]	hydroxymethylglutaryl-CoA lyase activity [GO:0004419]; magnesium ion binding [GO:0000287]; manganese ion binding [GO:0030145]; structural molecule activity [GO:0005198]	5812300	9611100	11245000	1	8	8	8	8	8	8	8	8	8	39.679	373	373	0	14.65	21.7	21.7	21.7	104620000	173000000	202420000	18		1129	356;359
A0A5K1U589;A0A5G2QCS5	A0A5K1U589	Ubiquitin-activating enzyme E1 (EC 6.2.1.45)	UBA1	6.97376	6.98078	7.01473	6.98976	cellular response to DNA damage stimulus [GO:0006974]	desmosome [GO:0030057]; endosome membrane [GO:0010008]; heterochromatin [GO:0000792]; lysosomal membrane [GO:0005765]; mitochondrion [GO:0005739]; nucleoplasm [GO:0005654]; rough endoplasmic reticulum membrane [GO:0030867]	ATP binding [GO:0005524]; ubiquitin activating enzyme activity [GO:0004839]	9413600	9567200	10345000	2	18	18	20	18	18	20	18	18	20	113.71	1018	1018;1017	0	112.7	18.9	18.9	19.8	544080000	622090000	613260000	51		642	4;643
A5D9P1	A5D9P1	Estradiol 17-beta-dehydrogenase 8 (Hydroxysteroid (17-beta) dehydrogenase 8)	HSD17B8	6.7708	6.9806	6.96578	6.90573			oxidoreductase activity [GO:0016491]	5899300	9563100	9242300	1	4	4	3	4	4	3	4	4	3	26.691	259	259	0	28.39	21.6	21.6	13.5	55165000	105940000	83181000	9		655		162	227;468
A0A287BB33	A0A287BB33	Syntaxin-binding protein 2	STXBP2	6.79008	6.97958	6.9865	6.91872	leukocyte mediated cytotoxicity [GO:0001909]; neutrophil degranulation [GO:0043312]; protein transport [GO:0015031]	azurophil granule [GO:0042582]; cytolytic granule [GO:0044194]; cytosol [GO:0005829]; plasma membrane [GO:0005886]; specific granule [GO:0042581]; tertiary granule [GO:0070820]	syntaxin-3 binding [GO:0030348]	6167100	9540800	9694000	1	18	20	19	18	20	19	18	20	19	72.888	650	650	0	124.97	26.2	31.2	28.6	345630000	553110000	541360000	36		307	472
P00336	P00336	L-lactate dehydrogenase B chain (LDH-B) (EC 1.1.1.27) (LDH heart subunit) (LDH-H)	LDHB	6.8513	6.97889	6.90157	6.91059	carbohydrate metabolic process [GO:0005975]; carboxylic acid metabolic process [GO:0019752]	mitochondrial inner membrane [GO:0005743]	L-lactate dehydrogenase activity [GO:0004459]	7100700	9525500	7972100	1	8	10	9	7	9	8	7	8	7	36.612	334	334	0	17.218	27.5	33.8	29.6	155140000	220360000	163470000	16		1208		234
I3LT05	I3LT05	Ropporin-1B isoform X1	ROPN1	6.70059	6.97886	6.79161	6.82369	cilium organization [GO:0044782]; flagellated sperm motility [GO:0030317]; protein localization to cilium [GO:0061512]; regulation of protein phosphorylation [GO:0001932]; sperm capacitation [GO:0048240]	cytoplasm [GO:0005737]; motile cilium [GO:0031514]; sperm cytoplasmic droplet [GO:0097598]; sperm principal piece [GO:0097228]		5018700	9524800	6188900	1	3	5	3	3	5	3	3	5	3	23.948	212	212	0	10.477	16	29.2	16	67242000	128740000	83324000	12		1169			93
A0A5G2Q6V7	A0A5G2Q6V7	Non-specific serine/threonine protein kinase (EC 2.7.11.1)	CSNK1G2	6.71944	6.97817	6.81151	6.83637	peptidyl-serine phosphorylation [GO:0018105]; Wnt signaling pathway [GO:0016055]		ATP binding [GO:0005524]; protein serine/threonine/tyrosine kinase activity [GO:0004712]; protein serine/threonine kinase activity [GO:0004674]; protein serine kinase activity [GO:0106310]	5241300	9509700	6479000	1	12	13	12	12	13	12	6	6	5	47.258	414	414	0	21.294	28.3	28.5	23.9	205380000	362240000	248890000	21		414		40;218
A0A2C9F350	A0A2C9F350	Medium-chain specific acyl-CoA dehydrogenase, mitochondrial (EC 1.3.8.7)	ACADM	6.55233	6.97767	7.12251	6.88417	fatty acid beta-oxidation [GO:0006635]	mitochondrial matrix [GO:0005759]	flavin adenine dinucleotide binding [GO:0050660]; medium-chain-acyl-CoA dehydrogenase activity [GO:0070991]	3567200	9498800	13259000	1	10	11	11	10	11	11	10	11	11	45.846	416	416	0	25.355	19.5	22.1	22.4	113680000	297010000	367540000	21		389	181;189
A0A5G2R8A9	A0A5G2R8A9	Carnitine palmitoyltransferase 2	CPT2	6.85902	6.97757	6.97248	6.93636	carnitine metabolic process [GO:0009437]; fatty acid beta-oxidation [GO:0006635]; in utero embryonic development [GO:0001701]; long-chain fatty acid metabolic process [GO:0001676]; positive regulation of cold-induced thermogenesis [GO:0120162]	mitochondrion [GO:0005739]; nucleolus [GO:0005730]; nucleoplasm [GO:0005654]	carnitine O-palmitoyltransferase activity [GO:0004095]	7228100	9496600	9386000	1	22	24	23	22	24	23	22	24	23	73.966	658	658	0	72.867	32.5	36.6	33.3	467530000	791450000	674930000	37		591		43;214;548;647
F1RGZ7	F1RGZ7	Outer dense fiber of sperm tails 3	ODF3	6.81914	6.97608	6.85873	6.88465		cytoskeleton [GO:0005856]; outer dense fiber [GO:0001520]		6593900	9464100	7223200	1	12	12	12	12	12	12	12	12	12	27.544	254	254	0	27.516	51.6	51.6	51.6	238320000	373850000	255240000	18		774		246
I3LBD3	I3LBD3	Testis specific serine kinase 4 (Testis-specific serine kinase 4 isoform 1)	TSSK4	6.69214	6.96977	6.85456	6.83882	intracellular signal transduction [GO:0035556]; protein phosphorylation [GO:0006468]		ATP binding [GO:0005524]; protein serine/threonine kinase activity [GO:0004674]	4922000	9327700	7154200	1	11	12	14	11	12	14	11	12	14	37.416	328	328	0	29.083	30.5	31.4	35.1	143850000	267720000	204310000	18		1103
A0A287A6X5	A0A287A6X5	HtrA serine peptidase 2	HTRA2	6.72581	6.96927	6.85315	6.84941	adult walking behavior [GO:0007628]; cellular protein catabolic process [GO:0044257]; cellular response to growth factor stimulus [GO:0071363]; cellular response to heat [GO:0034605]; cellular response to interferon-beta [GO:0035458]; cellular response to oxidative stress [GO:0034599]; cellular response to retinoic acid [GO:0071300]; forebrain development [GO:0030900]; intrinsic apoptotic signali…	CD40 receptor complex [GO:0035631]; chromatin [GO:0000785]; cytoplasmic side of plasma membrane [GO:0009898]; cytoskeleton [GO:0005856]; cytosol [GO:0005829]; mitochondrial intermembrane space [GO:0005758]; mitochondrion [GO:0005739]; nucleus [GO:0005634]; serine-type endopeptidase complex [GO:1905370]	identical protein binding [GO:0042802]; serine-type endopeptidase activity [GO:0004252]	5318800	9316900	7131000	1	8	10	9	8	10	9	8	10	9	47.363	444	444	0	16.027	18.5	25	21.4	144800000	260600000	186440000	23		113	340
F1SRV4	F1SRV4	Glutathione S-transferase kappa (EC 2.5.1.18)	GSTK1	6.58859	6.96852	6.94606	6.83439	glutathione metabolic process [GO:0006749]	mitochondrion [GO:0005739]; peroxisome [GO:0005777]	glutathione peroxidase activity [GO:0004602]; glutathione transferase activity [GO:0004364]	3877800	9300700	8832100	1	9	11	11	9	11	11	9	11	11	25.496	226	226	0	19.506	45.1	50.4	50.4	89063000	264950000	191080000	15		1045		58;196;203
P62895;CON__P62894	P62895;CON__P62894	Cytochrome c	CYCS	6.59471	6.96392	6.97422	6.84428	apoptotic process [GO:0006915]; mitochondrial electron transport, cytochrome c to oxygen [GO:0006123]; mitochondrial electron transport, ubiquinol to cytochrome c [GO:0006122]; positive regulation of cysteine-type endopeptidase activity involved in apoptotic process [GO:0043280]	mitochondrial intermembrane space [GO:0005758]; respirasome [GO:0070469]	electron transfer activity [GO:0009055]; heme binding [GO:0020037]; metal ion binding [GO:0046872]	3932900	9202700	9423600	2	5	6	6	5	6	6	5	6	6	11.703	105	105;105	0	12.33	39	42.9	42.9	48867000	135690000	105820000	6		713		81
F1SAK7	F1SAK7	ATP synthase subunit	ATP5MG	6.65023	6.96011	6.90913	6.83982	ATP synthesis coupled proton transport [GO:0015986]; protein polyubiquitination [GO:0000209]; ubiquitin-dependent ERAD pathway [GO:0030433]	cytoplasm [GO:0005737]; mitochondrial proton-transporting ATP synthase complex, coupling factor F(o) [GO:0000276]; nucleus [GO:0005634]	proton transmembrane transporter activity [GO:0015078]; ubiquitin-ubiquitin ligase activity [GO:0034450]	4469200	9122500	8112100	1	2	2	2	2	2	2	2	2	2	11.317	103	103	0	8.4308	19.4	19.4	19.4	37727000	77364000	64579000	6		942	58
F1SIS9	F1SIS9	NADH dehydrogenase [ubiquinone] 1 alpha subcomplex subunit 10, mitochondrial	NDUFA10	6.82881	6.95579	7.09012	6.95824	mitochondrial electron transport, NADH to ubiquinone [GO:0006120]; mitochondrial respiratory chain complex I assembly [GO:0032981]	cytoplasm [GO:0005737]; mitochondrial matrix [GO:0005759]; mitochondrial respiratory chain complex I [GO:0005747]	NADH dehydrogenase (ubiquinone) activity [GO:0008137]	6742300	9032200	12306000	1	11	14	13	11	14	13	11	14	13	40.421	357	357	0	37.369	23	30.5	28.6	175000000	297600000	325250000	23		994
A0A288CFT0	A0A288CFT0	Triosephosphate isomerase (EC 5.3.1.1)	TPI1	6.63271	6.95531	7.3582	6.98207	gluconeogenesis [GO:0006094]; glyceraldehyde-3-phosphate biosynthetic process [GO:0046166]; glycolytic process [GO:0006096]		methylglyoxal synthase activity [GO:0008929]; protein homodimerization activity [GO:0042803]; triose-phosphate isomerase activity [GO:0004807]; ubiquitin protein ligase binding [GO:0031625]	4292500	9022200	22814000	1	11	14	13	11	14	13	11	14	13	30.505	285	285	0	59.349	40.7	49.5	46.7	163370000	342990000	528460000	19		384	109
A0A287A821	A0A287A821	Threonine synthase-like 1 (Threonine synthase-like 1 isoform X1)	THNSL1	6.80894	6.94899	6.863	6.87364				6440800	8891900	7294500	1	16	16	15	16	16	15	16	16	15	83.272	743	743	0	158.98	22.7	22.7	20.6	232790000	337440000	273180000	35		120	410	61
A0A286ZRS0	A0A286ZRS0	Glutathione synthetase (GSH-S) (EC 6.3.2.3)	GSS	6.65048	6.94795	6.88519	6.82787	response to cadmium ion [GO:0046686]		ATP binding [GO:0005524]; glutathione binding [GO:0043295]; glutathione synthase activity [GO:0004363]; magnesium ion binding [GO:0000287]; protein homodimerization activity [GO:0042803]	4471800	8870600	7677000	1	12	12	13	12	12	13	12	12	13	52.341	474	474	0	24.116	25.5	25.5	28.9	119010000	243440000	193970000	23		46
A0A287BBB4	A0A287BBB4	Ornithine--oxo-acid aminotransferase (EC 2.6.1.13)	OAT	6.90669	6.94671	7.17505	7.00948	arginine catabolic process to glutamate [GO:0019544]; arginine catabolic process to proline via ornithine [GO:0010121]; L-proline biosynthetic process [GO:0055129]	cytoplasm [GO:0005737]; mitochondrion [GO:0005739]	identical protein binding [GO:0042802]; ornithine(lysine) transaminase activity [GO:0050155]; ornithine-oxo-acid transaminase activity [GO:0004587]; pyridoxal phosphate binding [GO:0030170]	8066600	8845300	14964000	1	10	10	11	10	10	11	10	10	11	53.652	490	490	0	22.674	18.4	18.4	20.4	308650000	341720000	596110000	24		308	429;451
F1RIY9	F1RIY9	Protein kinase cAMP-dependent type I regulatory subunit beta	PRKAR1B	6.90935	6.94584	7.06867	6.97462	regulation of protein phosphorylation [GO:0001932]	cAMP-dependent protein kinase complex [GO:0005952]; cytoplasm [GO:0005737]; plasma membrane [GO:0005886]	cAMP binding [GO:0030552]; cAMP-dependent protein kinase regulator activity [GO:0008603]	8116100	8827500	11713000	1	13	12	13	11	10	11	11	10	11	43.068	381	381	0	84.748	31.5	29.7	31.5	232650000	279410000	322020000	19		783	68;69	236
A0A480JRW3	A0A480JRW3	NADH dehydrogenase [ubiquinone] 1 subunit C2	NDUFC2	6.6569	6.94575	6.90536	6.836	mitochondrial electron transport, NADH to ubiquinone [GO:0006120]	integral component of membrane [GO:0016021]; mitochondrial inner membrane [GO:0005743]; respirasome [GO:0070469]		4538400	8825800	8041900	1	4	4	4	4	4	4	4	4	4	14.306	122	122	0	6.5052	35.2	35.2	35.2	51391000	112060000	89976000	9		393
A0A5G2R2C9	A0A5G2R2C9	Apoptosis inducing factor mitochondria associated 1	AIFM1	6.71012	6.94089	7.02371	6.89157	apoptotic process [GO:0006915]	integral component of membrane [GO:0016021]; mitochondrion [GO:0005739]	flavin adenine dinucleotide binding [GO:0050660]; oxidoreductase activity [GO:0016491]; protein dimerization activity [GO:0046983]	5130000	8727600	10561000	1	14	18	18	14	18	18	14	18	18	66.118	609	609	0	77.768	25.1	35.3	30.2	170530000	305260000	368570000	30		562		349
B6UV57	B6UV57	Cysteine desulfurase, mitochondrial (EC 2.8.1.7)	NFS1	6.75399	6.94059	7.12717	6.94058	[2Fe-2S] cluster assembly [GO:0044571]; iron incorporation into metallo-sulfur cluster [GO:0018283]; iron-sulfur cluster assembly [GO:0016226]	cytosol [GO:0005829]; iron-sulfur cluster assembly complex [GO:1990229]; mitochondrial matrix [GO:0005759]; mitochondrion [GO:0005739]; nucleoplasm [GO:0005654]; nucleus [GO:0005634]	cysteine desulfurase activity [GO:0031071]; iron-sulfur cluster binding [GO:0051536]; metal ion binding [GO:0046872]; protein homodimerization activity [GO:0042803]; pyridoxal phosphate binding [GO:0030170]	5675300	8721400	13402000	1	13	14	14	13	14	14	13	14	14	50.4	457	457	0	102.25	28.7	28.7	28.7	266630000	406230000	584340000	24		658		103;252
A0A5G2QK10	A0A5G2QK10	Uncharacterized protein	PFDN5	6.87893	6.93907	6.92046	6.91282	negative regulation of amyloid fibril formation [GO:1905907]; negative regulation of canonical Wnt signaling pathway [GO:0090090]; negative regulation of transcription, DNA-templated [GO:0045892]; protein folding [GO:0006457]; retina development in camera-type eye [GO:0060041]	cytosol [GO:0005829]; intermediate filament cytoskeleton [GO:0045111]; prefoldin complex [GO:0016272]	amyloid-beta binding [GO:0001540]; unfolded protein binding [GO:0051082]	7567100	8691100	8326400	1	5	4	4	5	4	4	5	4	4	12.365	109	109	0	9.2552	46.8	39.4	39.4	51262000	60726000	56169000	6		469
A0A287BPW8	A0A287BPW8	Complex I-B15 (NADH dehydrogenase [ubiquinone] 1 beta subcomplex subunit 4) (NADH-ubiquinone oxidoreductase B15 subunit)	NDUFB4	6.59662	6.93525	6.87165	6.80117	mitochondrial respiratory chain complex I assembly [GO:0032981]; response to oxidative stress [GO:0006979]	mitochondrial respiratory chain complex I [GO:0005747]; nucleoplasm [GO:0005654]		3950200	8614900	7441400	1	4	4	3	4	4	3	4	4	3	15.096	129	129	0	22.114	42.6	42.6	27.1	37583000	74741000	62282000	6		370
A0A287ALH7	A0A287ALH7	Lymphocyte antigen 6 family member K	LY6K	6.58546	6.93452	6.64753	6.7225	binding of sperm to zona pellucida [GO:0007339]	acrosomal vesicle [GO:0001669]		3850000	8600400	4441500	1	2	2	2	2	2	2	2	2	2	17.26	157	157	0	4.2059	16.6	16.6	16.6	56838000	106650000	58843000	9		200
A0A287BI64	A0A287BI64	6-phosphofructo-2-kinase/fructose-2,6-biphosphatase 2	PFKFB2	6.667	6.93271	6.83504	6.81158	fructose 2,6-bisphosphate metabolic process [GO:0006003]; fructose metabolic process [GO:0006000]		6-phosphofructo-2-kinase activity [GO:0003873]; ATP binding [GO:0005524]; fructose-2,6-bisphosphate 2-phosphatase activity [GO:0004331]	4645100	8564700	6839800	1	9	9	9	9	9	9	9	9	9	59.328	518	518	0	11.263	16.8	15.6	15.8	161920000	296470000	225710000	33		337
A0A5G2QNW8	A0A5G2QNW8	Uncharacterized protein		6.62871	6.92685	5.89388	6.48315	microtubule-based movement [GO:0007018]	dynein complex [GO:0030286]	dynein intermediate chain binding [GO:0045505]; dynein light intermediate chain binding [GO:0051959]; minus-end-directed microtubule motor activity [GO:0008569]	4253100	8449800	783220	1	11	11	3	10	10	3	10	10	3	48.447	432	432	0	18.471	25.7	25.7	6.9	115930000	231250000	23434000	22		496	53
Q29551	Q29551	Succinyl-CoA:3-ketoacid coenzyme A transferase 1, mitochondrial (SCOT) (EC 2.8.3.5) (3-oxoacid CoA-transferase 1) (Somatic-type succinyl-CoA:3-oxoacid CoA-transferase) (SCOT-s) (Succinate-coenzyme A transferase) (Succinyl-CoA:3-oxoacid CoA transferase)	OXCT1	6.77386	6.92451	7.0412	6.91319	cellular ketone body metabolic process [GO:0046950]; ketone body catabolic process [GO:0046952]	mitochondrion [GO:0005739]	3-oxoacid CoA-transferase activity [GO:0008260]; CoA-transferase activity [GO:0008410]; protein homodimerization activity [GO:0042803]	5941000	8404500	10995000	1	9	11	11	9	11	11	9	11	11	56.337	520	520	0	31.528	16.5	24.4	20.8	197660000	277150000	345630000	25		1267	193;195	234;414;423
A0A287AN76	A0A287AN76	Mitochondrial 2-oxoglutarate/malate carrier protein isoform 1 (Mitochondrial 2-oxoglutarate/malate carrier protein isoform X1) (Solute carrier family 25 member 11)	SLC25A11	6.7432	6.9226	6.91781	6.8612	mitochondrial transport [GO:0006839]	integral component of membrane [GO:0016021]; mitochondrial membrane [GO:0031966]		5536100	8367600	8275800	1	6	8	8	6	8	8	6	8	8	34.106	314	314	0	42.859	22.9	30.3	29.6	108630000	162430000	160870000	17		209		12
I3LHV1	I3LHV1	Uncharacterized protein	LOC100049687	6.53801	6.90504	6.94899	6.79735	binding of sperm to zona pellucida [GO:0007339]; cell adhesion [GO:0007155]	integral component of membrane [GO:0016021]	metalloendopeptidase activity [GO:0004222]	3451500	8036000	8891900	1	8	9	9	8	9	9	8	9	9	83.532	748	748	0	146.6	10	11.4	11.4	216190000	527330000	593680000	40		1126	526
F1S192	F1S192	Prefoldin subunit 2	PFDN2	6.57827	6.8972	6.6396	6.70502	negative regulation of amyloid fibril formation [GO:1905907]; positive regulation of cytoskeleton organization [GO:0051495]; protein folding [GO:0006457]	cytoplasm [GO:0005737]; cytosol [GO:0005829]; mitochondrion [GO:0005739]; nucleus [GO:0005634]; prefoldin complex [GO:0016272]; RPAP3/R2TP/prefoldin-like complex [GO:1990062]	amyloid-beta binding [GO:0001540]; protein folding chaperone [GO:0044183]; unfolded protein binding [GO:0051082]	3786800	7892300	4361100	1	5	5	5	5	5	5	5	5	5	16.697	154	154	0	66.043	35.1	35.1	35.1	46440000	94461000	57897000	10		888
F1RQ56	F1RQ56	Uncharacterized protein		6.4599	6.89447	6.75001	6.70146		integral component of membrane [GO:0016021]		2883400	7842800	5623600	1	8	8	8	8	8	8	8	8	8	46.648	435	435	0	48.905	25.7	25.7	25.7	116560000	350450000	252120000	25		825
A0A287BM70	A0A287BM70	UPAR/Ly6 domain-containing protein		7.11684	6.89024	6.82894	6.94534				13087000	7766700	6744300	1	3	3	4	3	3	4	3	3	4	22.208	202	202	0	24.114	13.9	13.9	22.3	310070000	245610000	209060000	13		353
P82460	P82460	Thioredoxin (Trx)	TXN	5.70615	6.88631	7.06982	6.55409	glycerol ether metabolic process [GO:0006662]; positive regulation of DNA binding [GO:0043388]; response to radiation [GO:0009314]	cytoplasm [GO:0005737]; extracellular region [GO:0005576]; nucleus [GO:0005634]	protein-disulfide reductase activity [GO:0015035]	508330	7696800	11744000	1	3	3	3	3	3	3	3	3	3	11.828	105	105	0	11.951	19	19	19	14611000	63981000	94811000	7		1251		74
K7GS22	K7GS22	Uncharacterized protein	ATP5F1E	6.68485	6.88396	6.88264	6.81715		mitochondrial proton-transporting ATP synthase complex, catalytic sector F(1) [GO:0000275]	proton-transporting ATP synthase activity, rotational mechanism [GO:0046933]	4840100	7655300	7632000	1	2	2	2	2	2	2	2	2	2	14.752	136	136	0	2.5854	11.8	11.8	11.8	48401000	76553000	76320000	10		1192
A0A287AT39	A0A287AT39	Acetyl-coenzyme A synthetase (EC 6.2.1.1)	ACSS1	6.57426	6.88321	6.80406	6.75384	acetyl-CoA biosynthetic process from acetate [GO:0019427]	mitochondrial matrix [GO:0005759]	acetate-CoA ligase activity [GO:0003987]; AMP binding [GO:0016208]; ATP binding [GO:0005524]; propionate-CoA ligase activity [GO:0050218]	3752000	7642000	6368900	1	14	19	14	14	19	14	14	19	14	76.199	703	703	0	41.528	17.8	26.7	19.6	162810000	359870000	260420000	36		224		465;533
M3UZ54	M3UZ54	Monocarboxylate transporter 1 (Solute carrier family 16 member 1)	SLC16A1	6.81016	6.87365	6.96534	6.88305	behavioral response to nutrient [GO:0051780]; centrosome cycle [GO:0007098]; glucose homeostasis [GO:0042593]; lipid metabolic process [GO:0006629]; plasma membrane lactate transport [GO:0035879]; regulation of insulin secretion [GO:0050796]; response to food [GO:0032094]	apical plasma membrane [GO:0016324]; basal plasma membrane [GO:0009925]; centrosome [GO:0005813]; integral component of plasma membrane [GO:0005887]; intracellular membrane-bounded organelle [GO:0043231]; lateral plasma membrane [GO:0016328]; synapse [GO:0045202]	lactate transmembrane transporter activity [GO:0015129]	6458900	7475700	9232900	1	8	9	9	8	9	9	8	9	9	54.247	501	501	0	57.555	19.6	19.6	19.6	143340000	202880000	267880000	16		1200
A0A5G2QCB4	A0A5G2QCB4	Glutathione reductase (EC 1.8.1.7)	GSR	6.57323	6.86461	6.53505	6.65763	cell redox homeostasis [GO:0045454]; glutathione metabolic process [GO:0006749]	cytoplasm [GO:0005737]	flavin adenine dinucleotide binding [GO:0050660]; glutathione-disulfide reductase (NADPH) activity [GO:0004362]; NADP binding [GO:0050661]	3743100	7321600	3428100	1	5	5	5	5	5	5	5	5	5	55.99	517	517	0	88.164	12	12	12	99399000	194830000	88407000	23		427
A0A287BG40	A0A287BG40	NADH dehydrogenase [ubiquinone] flavoprotein 2, mitochondrial (NADH-ubiquinone oxidoreductase 24 kDa subunit)	NDUFV2	6.55569	6.86173	6.6925	6.70331	cardiac muscle tissue development [GO:0048738]; mitochondrial electron transport, NADH to ubiquinone [GO:0006120]; nervous system development [GO:0007399]	cytosol [GO:0005829]; mitochondrial respiratory chain complex I [GO:0005747]; nucleoplasm [GO:0005654]	2 iron, 2 sulfur cluster binding [GO:0051537]; metal ion binding [GO:0046872]; NADH dehydrogenase (ubiquinone) activity [GO:0008137]	3594900	7273200	4926100	1	6	8	7	6	8	7	6	8	7	27.406	249	249	0	15.989	26.1	31.3	26.5	94447000	184750000	122750000	15		330			232;278;328
F1SMW9	F1SMW9	26S proteasome non-ATPase regulatory subunit 1	PSMD1	6.64587	6.85933	6.54595	6.68372	proteasome-mediated ubiquitin-dependent protein catabolic process [GO:0043161]; regulation of protein catabolic process [GO:0042176]	nucleus [GO:0005634]; proteasome regulatory particle, base subcomplex [GO:0008540]; proteasome storage granule [GO:0034515]	enzyme regulator activity [GO:0030234]; ubiquitin protein ligase binding [GO:0031625]	4424600	7233200	3515200	1	22	26	20	22	26	20	22	26	20	105.81	953	953	0	54.402	29.5	36.5	25.7	281660000	525810000	192670000	47		1016		885
F1SND2	F1SND2	Alanine--glyoxylate aminotransferase 2	AGXT2	6.64131	6.85919	6.89642	6.79897	glyoxylate catabolic process [GO:0009436]; L-alanine catabolic process, by transamination [GO:0019481]; positive regulation of nitric oxide biosynthetic process [GO:0045429]	mitochondrion [GO:0005739]	pyridoxal phosphate binding [GO:0030170]; transaminase activity [GO:0008483]	4378300	7230900	7878100	1	8	8	10	8	8	10	8	8	10	50.326	455	455	0	83.478	16.9	16.9	20.9	128950000	206240000	223170000	26		1022
P54612	P54612	Serine/threonine-protein phosphatase 2A 65 kDa regulatory subunit A alpha isoform (PP2A subunit A isoform PR65-alpha) (PP2A subunit A isoform R1-alpha)	PPP2R1A	6.67172	6.85896	6.73328	6.75465	chromosome segregation [GO:0007059]; protein-containing complex assembly [GO:0065003]; protein dephosphorylation [GO:0006470]	chromosome, centromeric region [GO:0000775]; cytoplasm [GO:0005737]; dendrite [GO:0030425]; lateral plasma membrane [GO:0016328]; nucleus [GO:0005634]; protein phosphatase type 2A complex [GO:0000159]	protein phosphatase regulator activity [GO:0019888]	4695900	7227100	5411000	1	12	15	11	12	15	11	11	14	10	65.322	589	589	0	32.584	21.2	31.2	19	186040000	313860000	208030000	32		1234		528
Q2XQV4;I3LRS5;I3LSK6	Q2XQV4	Aldehyde dehydrogenase, mitochondrial (EC 1.2.1.3) (ALDH class 2) (ALDH-E2)	ALDH2	6.37212	6.85686	6.63808	6.62235	aldehyde catabolic process [GO:0046185]; ethanol catabolic process [GO:0006068]; regulation of dopamine biosynthetic process [GO:1903179]; regulation of serotonin biosynthetic process [GO:1905627]	mitochondrial matrix [GO:0005759]; mitochondrion [GO:0005739]	aldehyde dehydrogenase (NAD+) activity [GO:0004029]; carboxylic ester hydrolase activity [GO:0052689]; glyceraldehyde-3-phosphate dehydrogenase (NAD+) (non-phosphorylating) activity [GO:0043878]; nitroglycerin reductase activity [GO:0018547]; phenylacetaldehyde dehydrogenase activity [GO:0008957]	2355700	7192200	4345900	3	8	11	8	8	11	8	8	11	8	56.92	521	521;501;489	0	16.594	15.9	23	16.5	51826000	158230000	95610000	22		1273
A0A287A2J9	A0A287A2J9	Cullin 3	CUL3	6.69064	6.8535	6.9099	6.81801	anaphase-promoting complex-dependent catabolic process [GO:0031145]; cell migration [GO:0016477]; COPII vesicle coating [GO:0048208]; embryonic cleavage [GO:0040016]; fibroblast apoptotic process [GO:0044346]; gastrulation [GO:0007369]; integrin-mediated signaling pathway [GO:0007229]; liver morphogenesis [GO:0072576]; mitotic metaphase plate congression [GO:0007080]; negative regulation of Rho p…	centrosome [GO:0005813]; Cul3-RING ubiquitin ligase complex [GO:0031463]; cullin-RING ubiquitin ligase complex [GO:0031461]; Golgi apparatus [GO:0005794]; integral component of membrane [GO:0016021]; mitotic spindle [GO:0072686]; nucleus [GO:0005634]; plasma membrane [GO:0005886]; polar microtubule [GO:0005827]; sperm flagellum [GO:0036126]	cyclin binding [GO:0030332]; identical protein binding [GO:0042802]; Notch binding [GO:0005112]; POZ domain binding [GO:0031208]; ubiquitin protein ligase activity [GO:0061630]; ubiquitin protein ligase binding [GO:0031625]; ubiquitin-protein transferase activity [GO:0004842]	4905000	7136700	8126500	1	23	23	25	23	23	25	23	23	25	90.024	773	773	0	123.03	31.2	31.2	34.2	288900000	382160000	468170000	44		91	247	459
A0A287B9G0	A0A287B9G0	Aldehyde dehydrogenase 3 family member A2	ALDH3A2	6.54265	6.84976	6.66825	6.68689	cellular aldehyde metabolic process [GO:0006081]		oxidoreductase activity, acting on the aldehyde or oxo group of donors, NAD or NADP as acceptor [GO:0016620]	3488600	7075500	4658500	1	10	11	11	10	11	11	10	11	11	43.656	393	393	0	24.169	25.4	29	29	95685000	192730000	144170000	22		299
I3LS52	I3LS52	Centrosomal protein of 76 kDa	CEP76	6.55115	6.84357	6.45781	6.61751	regulation of centriole replication [GO:0046599]	centriole [GO:0005814]; centrosome [GO:0005813]; cytoplasm [GO:0005737]; protein-containing complex [GO:0032991]		3557500	6975400	2869500	1	14	15	14	14	15	14	14	15	14	74.387	659	659	0	43.419	20.9	23.5	20.9	175180000	336380000	147630000	35		1166
A0A286ZZN4	A0A286ZZN4	[Tau protein] kinase (EC 2.7.11.26)	GSK3A	6.56113	6.84263	6.61518	6.67298	extrinsic apoptotic signaling pathway in absence of ligand [GO:0097192]; glycogen metabolic process [GO:0005977]; insulin receptor signaling pathway [GO:0008286]; negative regulation of canonical Wnt signaling pathway [GO:0090090]; negative regulation of developmental process [GO:0051093]; negative regulation of TOR signaling [GO:0032007]; regulation of neuron projection development [GO:0010975];…	axon [GO:0030424]; cytoplasm [GO:0005737]; cytosol [GO:0005829]; nucleus [GO:0005634]	ATP binding [GO:0005524]; protein serine/threonine kinase activity [GO:0004674]; tau-protein kinase activity [GO:0050321]	3640200	6960400	4122700	1	13	14	12	7	7	6	7	7	6	55.144	522	522	0	29.963	25.5	27.6	23.9	86666000	188440000	102480000	20		83	127
A0A287A7G8	A0A287A7G8	Histone H2B	H2BC11	6.79206	6.83591	6.71584	6.78127	antibacterial humoral response [GO:0019731]; antimicrobial humoral immune response mediated by antimicrobial peptide [GO:0061844]; defense response to Gram-negative bacterium [GO:0050829]; defense response to Gram-positive bacterium [GO:0050830]; innate immune response in mucosa [GO:0002227]; killing of cells of other organism [GO:0031640]; negative regulation of tumor necrosis factor-mediated si…	CENP-A containing nucleosome [GO:0043505]; cytosol [GO:0005829]; extracellular space [GO:0005615]; nucleoplasm [GO:0005654]; plasma membrane [GO:0005886]	DNA binding [GO:0003677]; lipopolysaccharide binding [GO:0001530]; protein heterodimerization activity [GO:0046982]	6195300	6853400	5198000	1	6	5	6	6	5	6	3	2	3	16.719	149	149	0	11.676	41.6	35.6	41.6	61407000	76529000	54777000	8		115		83;86
A0A481CH68	A0A481CH68	Solute carrier family 25 member 35 (Solute carrier family 25 member 35 isoform a)	SLC25A35	6.64917	6.83338	6.8867	6.78975		integral component of membrane [GO:0016021]		4458300	6813600	7703800	1	7	8	9	7	8	9	7	8	9	32.557	300	300	0	13.409	22.7	26.3	29.7	89165000	136270000	154080000	20		413
A0A287AQM9	A0A287AQM9	N-ribosyldihydronicotinamide:quinone reductase 2	NQO2	6.5818	6.83182	6.79334	6.73565				3817700	6789200	6213500	1	8	8	8	8	8	8	8	8	8	25.863	228	228	0	17.662	29.4	29.4	29.4	85373000	136420000	121010000	13		215	16
F6Q635	F6Q635	Mannose-P-dolichol utilization defect 1 protein	MPDU1	6.6677	6.81913	6.94793	6.81159	dolichol-linked oligosaccharide biosynthetic process [GO:0006488]; oligosaccharide biosynthetic process [GO:0009312]	integral component of membrane [GO:0016021]		4652600	6593700	8870100	1	3	3	3	3	3	3	3	3	3	26.734	247	247	0	5.2434	11.7	11.7	11.7	27915000	39562000	53221000	6		1082			760;801;802
F1RT97	F1RT97	Spermatogenesis-associated protein 20	SPATA20	6.43238	6.81514	6.42048	6.556	carbohydrate metabolic process [GO:0005975]; cell differentiation [GO:0030154]; spermatogenesis [GO:0007283]	extracellular region [GO:0005576]		2706300	6533400	2633200	1	18	19	16	18	19	16	18	19	16	88.537	789	789	0	72.915	25.9	27.1	22.9	211180000	502660000	226200000	43		847	537	299
A0A287A920	A0A287A920	Solute carrier family 25 member 19	SLC25A19	6.64879	6.81506	6.81696	6.76027	transmembrane transport [GO:0055085]	integral component of membrane [GO:0016021]		4454400	6532200	6560900	1	13	13	13	13	13	13	13	13	13	35.37	320	320	0	14.96	37.2	37.2	37.2	93543000	137180000	137780000	21		125
F1SJQ2	F1SJQ2	Septin 3	SEPTIN3	6.45275	6.81095	6.74653	6.67008	egg activation [GO:0007343]; female pronucleus assembly [GO:0035038]; male pronucleus assembly [GO:0035039]	perinuclear theca [GO:0033011]	transcription coactivator activity [GO:0003713]; WW domain binding [GO:0050699]	2836300	6470700	5578700	1	9	10	9	9	10	9	9	10	9	37.005	354	354	0	29.213	46.3	46.3	46.3	90442000	175220000	145260000	18		999
A0A287AE88	A0A287AE88	NADH:ubiquinone oxidoreductase subunit A9	NDUFA9	6.63729	6.80682	6.65923	6.70111			catalytic activity [GO:0003824]	4338000	6409500	4562800	1	10	12	10	10	12	10	10	12	10	42.007	372	372	0	37.312	26.6	32	25.8	218040000	303130000	198000000	23		159		71;215
A0A287AHF9	A0A287AHF9	Glutamic-oxaloacetic transaminase 1 like 1	GOT1L1	6.60418	6.8068	6.59089	6.66729	aspartate biosynthetic process [GO:0006532]	cytosol [GO:0005829]	L-aspartate:2-oxoglutarate aminotransferase activity [GO:0004069]; pyridoxal phosphate binding [GO:0030170]	4019600	6409200	3898400	1	8	9	9	8	9	9	8	9	9	45.667	404	404	0	28.626	21.5	24.3	24.3	118190000	226050000	122390000	20		176
A0A287AJR1	A0A287AJR1	Uncharacterized protein		6.48098	6.80617	6.79967	6.69561	male gonad development [GO:0008584]	external side of plasma membrane [GO:0009897]; integral component of membrane [GO:0016021]; plasma membrane [GO:0005886]; sperm head plasma membrane [GO:1990913]	metalloendopeptidase activity [GO:0004222]	3026800	6399800	6304800	1	18	19	18	6	7	7	6	7	7	82.791	737	737	0	14.913	21.8	23.1	23.1	200240000	489650000	422190000	33		190	526;529;532;608		273;288;294;339
I3LJK4	I3LJK4	Transmembrane protein 126A isoform 1	TMEM126A	6.44874	6.80151	6.64173	6.63066	mitochondrial respiratory chain complex I assembly [GO:0032981]; optic nerve development [GO:0021554]	integral component of membrane [GO:0016021]; mitochondrion [GO:0005739]		2810200	6331600	4382600	1	5	5	5	5	5	5	5	5	5	21.571	196	196	0	6.7253	20.4	20.4	20.4	28102000	81905000	62525000	10		1134		195
A0A5G2QK83	A0A5G2QK83	Acetyltransferase component of pyruvate dehydrogenase complex (EC 2.3.1.12)	DLAT	6.45174	6.80048	6.47627	6.57616	pyruvate metabolic process [GO:0006090]	mitochondrial matrix [GO:0005759]; pyruvate dehydrogenase complex [GO:0045254]	dihydrolipoyllysine-residue acetyltransferase activity [GO:0004742]	2829700	6316500	2994100	1	7	7	7	7	7	7	7	7	7	68.251	638	638	0	8.6923	11.3	11.3	11.3	99041000	224050000	104790000	35		473		94
F1SQP4	F1SQP4	NADH dehydrogenase [ubiquinone] 1 alpha subcomplex subunit 12	NDUFA12	6.7075	6.79834	6.83596	6.7806	mitochondrial respiratory chain complex I assembly [GO:0032981]; response to oxidative stress [GO:0006979]	mitochondrial respiratory chain complex I [GO:0005747]		5099200	6285500	6854300	1	7	7	7	7	7	7	7	7	7	17.136	145	145	0	16.54	53.1	53.1	53.1	73120000	93806000	106740000	9		1036		1
A0A287ADK3	A0A287ADK3	Aldehyde dehydrogenase (NAD(+)) (EC 1.2.1.3)	ALDH7A1	6.6154	6.79721	6.82593	6.74618			aldehyde dehydrogenase (NAD+) activity [GO:0004029]; glyceraldehyde-3-phosphate dehydrogenase (NAD+) (non-phosphorylating) activity [GO:0043878]	4124800	6269200	6697700	1	12	12	11	12	12	11	12	12	11	55.456	509	509	0	27.457	24.4	24.4	24.2	133720000	198930000	179170000	26		154		163
F2Z5I8;A0A287AGC0;Q06AU7	F2Z5I8;A0A287AGC0	RAB8A, member RAS oncogene family;RAB8B, member RAS oncogene family	RAB8A;RAB8B	6.53314	6.79717	6.70284	6.67772	cellular response to insulin stimulus [GO:0032869]; cilium assembly [GO:0060271]; Golgi vesicle fusion to target membrane [GO:0048210]; neurotransmitter receptor transport to postsynaptic membrane [GO:0098969]; protein localization to cilium [GO:0061512]; protein localization to plasma membrane [GO:0072659]; protein secretion [GO:0009306]; regulation of autophagy [GO:0010506]; regulation of exocy…	centrosome [GO:0005813]; ciliary basal body [GO:0036064]; ciliary base [GO:0097546]; dendritic spine [GO:0043197]; endosome [GO:0005768]; midbody [GO:0030496]; non-motile cilium [GO:0097730]; phagocytic vesicle [GO:0045335]; plasma membrane [GO:0005886]; recycling endosome membrane [GO:0055038]; synaptic vesicle [GO:0008021]; trans-Golgi network transport vesicle [GO:0030140];membrane [GO:0016020]	GDP binding [GO:0019003]; GTPase activity [GO:0003924]; GTP binding [GO:0005525]; myosin V binding [GO:0031489];GTPase activity [GO:0003924]; GTP binding [GO:0005525]	3413000	6268600	5044800	3	4	5	4	4	5	4	3	4	3	27.431	242	242;190;201	0	34.946	16.1	21.9	16.1	65103000	115800000	93685000	14		1071
A0A286ZQ50	A0A286ZQ50	Nucleoporin 155	NUP155	6.55777	6.79669	6.46446	6.60631	protein import into nucleus [GO:0006606]; protein localization to nuclear inner membrane [GO:0036228]; RNA export from nucleus [GO:0006405]; transcription-dependent tethering of RNA polymerase II gene DNA at nuclear periphery [GO:0000972]	nuclear pore inner ring [GO:0044611]	structural constituent of nuclear pore [GO:0017056]	3612200	6261600	2913800	1	16	18	16	16	18	16	16	18	16	154.4	1383	1383	0	84.953	12.6	14.5	12.9	308780000	647180000	265430000	58		35	745	303
A0A287BJP9	A0A287BJP9	Uncharacterized protein	SPATA31D1	6.55715	6.78868	6.77574	6.70719		integral component of membrane [GO:0016021]		3607000	6147300	5966800	1	28	26	29	28	26	29	28	26	29	170.03	1538	1538	0	151.32	19.7	18.6	20.2	504060000	758910000	727310000	68		345	450	428;922;1093
F1RGV5	F1RGV5	Nucleoside diphosphate kinase (EC 2.7.4.6)	NME4	6.57754	6.78596	6.68203	6.68184	CTP biosynthetic process [GO:0006241]; GTP biosynthetic process [GO:0006183]; lipid transport [GO:0006869]; UTP biosynthetic process [GO:0006228]	mitochondrial intermembrane space [GO:0005758]; nucleus [GO:0005634]	ATP binding [GO:0005524]; cardiolipin binding [GO:1901612]; nucleoside diphosphate kinase activity [GO:0004550]	3780400	6108900	4808700	1	5	5	5	5	5	5	5	5	5	20.431	187	187	0	52.289	27.8	27.8	27.8	94343000	162000000	92766000	10		773
A0A5G2QVG1	A0A5G2QVG1	Prefoldin subunit 1	PFDN1	6.48878	6.78539	6.63045	6.63487	protein folding [GO:0006457]	cytoplasm [GO:0005737]; prefoldin complex [GO:0016272]	unfolded protein binding [GO:0051082]	3081600	6100900	4270200	1	4	4	4	4	4	4	4	4	4	14.321	121	121	0	4.6168	29.8	29.8	29.8	32063000	59306000	44957000	8		527
A0A5G2R446	A0A5G2R446	Chaperonin containing TCP1 subunit 6B	CCT6B	6.66565	6.783	6.56638	6.67168	protein folding [GO:0006457]	chaperonin-containing T-complex [GO:0005832]	ATP binding [GO:0005524]; ATP hydrolysis activity [GO:0016887]; unfolded protein binding [GO:0051082]	4630700	6067300	3684500	1	14	16	16	7	7	7	7	7	7	61.107	561	561	0	11.363	25.8	28.5	28.5	134290000	175950000	106850000	29		572		46;67
A0A287B673	A0A287B673	H(+)-transporting two-sector ATPase (EC 7.1.2.2)	ATP6V1A	6.59316	6.78274	6.72779	6.70123	cellular iron ion homeostasis [GO:0006879]; cellular response to increased oxygen levels [GO:0036295]	apical plasma membrane [GO:0016324]; cytosol [GO:0005829]; microvillus [GO:0005902]; nucleoplasm [GO:0005654]; secretory granule [GO:0030141]; transport vesicle [GO:0030133]; vacuolar proton-transporting V-type ATPase, V1 domain [GO:0000221]	ATP binding [GO:0005524]; proton-transporting ATPase activity, rotational mechanism [GO:0046961]; proton-transporting ATP synthase activity, rotational mechanism [GO:0046933]	3918900	6063700	5343100	1	12	12	12	12	12	12	12	12	12	68.443	618	618	0	34.735	20.6	20.6	20.6	177460000	284480000	256470000	34		285		206;319
A0A5G2RNL7	A0A5G2RNL7	Thimet oligopeptidase	THOP1	6.81146	6.78158	6.88552	6.82619			metal ion binding [GO:0046872]; metalloendopeptidase activity [GO:0004222]	6478300	6047500	7682800	1	8	10	9	8	10	9	8	10	9	66.847	584	584	0	19.233	13.5	15.9	14.7	207870000	198730000	245130000	31		639			279
F1RNM8	F1RNM8	Glypican 2	GPC2	6.36788	6.78106	5.51175	6.22023	cell migration [GO:0016477]; regulation of protein localization to membrane [GO:1905475]; regulation of signal transduction [GO:0009966]; smoothened signaling pathway [GO:0007224]	anchored component of plasma membrane [GO:0046658]; cell surface [GO:0009986]; collagen-containing extracellular matrix [GO:0062023]; endoplasmic reticulum [GO:0005783]; synapse [GO:0045202]		2332800	6040300	324900	1	5	8	2	5	8	2	5	8	2	63.028	577	577	0	15.682	9.4	19.4	2.8	53655000	243340000	7472700	23		817
A0A286ZQZ4	A0A286ZQZ4	L-2-hydroxyglutarate dehydrogenase	L2HGDH	6.61233	6.78062	6.89329	6.76208	small molecule metabolic process [GO:0044281]	integral component of membrane [GO:0016021]; mitochondrion [GO:0005739]	2-hydroxyglutarate dehydrogenase activity [GO:0047545]	4095700	6034200	7821500	1	9	11	11	9	11	11	9	11	11	50.964	463	463	0	36.352	19.7	25.5	24	118370000	179760000	219320000	25		40	159
A0A5G2R3M8	A0A5G2R3M8	Insulin degrading enzyme	IDE	6.57927	6.77641	6.71654	6.69074			metal ion binding [GO:0046872]; metalloendopeptidase activity [GO:0004222]	3795500	5976000	5206400	1	29	29	31	29	29	31	29	29	31	113.23	978	978	0	41.541	28.8	29.6	30.5	268780000	407510000	360700000	50		568	30;800	608
A0A287AKM2	A0A287AKM2	Calcium-transporting ATPase (EC 7.2.2.10)	ATP2B4	6.26989	6.76691	6.30914	6.44865		integral component of membrane [GO:0016021]; plasma membrane [GO:0005886]	ATP binding [GO:0005524]; metal ion binding [GO:0046872]; P-type calcium transporter activity [GO:0005388]	1861600	5846700	2037700	1	17	21	17	17	21	17	17	21	17	127.83	1159	1159	0	51.593	14	18.2	14.9	161000000	499320000	191220000	51		192		618;682;790
F1ST87	F1ST87	Calicin	CCIN	6.4683	6.76453	5.97999	6.40427	actin cytoskeleton organization [GO:0030036]; brain development [GO:0007420]	actin cytoskeleton [GO:0015629]; dendrite cytoplasm [GO:0032839]	actin filament binding [GO:0051015]	2939700	5814800	954960	1	13	16	10	13	16	10	13	16	10	66.817	588	588	0	31.295	22.4	26.2	16.5	111130000	223780000	38091000	35		1053
Q8MIR4	Q8MIR4	Bifunctional coenzyme A synthase (CoA synthase) (NBP) (POV-2) [Includes: Phosphopantetheine adenylyltransferase (EC 2.7.7.3) (Dephospho-CoA pyrophosphorylase) (Pantetheine-phosphate adenylyltransferase) (PPAT); Dephospho-CoA kinase (DPCK) (EC 2.7.1.24) (Dephosphocoenzyme A kinase) (DPCOAK)]	COASY	6.48552	6.76113	6.71155	6.65273	coenzyme A biosynthetic process [GO:0015937]	mitochondrial matrix [GO:0005759]	ATP binding [GO:0005524]; dephospho-CoA kinase activity [GO:0004140]; pantetheine-phosphate adenylyltransferase activity [GO:0004595]	3058600	5769400	5147000	1	9	9	9	9	9	9	9	9	9	61.748	562	562	0	14.622	17.4	17.4	17.4	85635000	172100000	151560000	21		1293
A0A287ABW0	A0A287ABW0	Phosphoenolpyruvate carboxykinase (GTP) (EC 4.1.1.32)	PCK2	6.49122	6.75938	6.92859	6.7264	gluconeogenesis [GO:0006094]		GTP binding [GO:0005525]; metal ion binding [GO:0046872]; phosphoenolpyruvate carboxykinase (GTP) activity [GO:0004613]	3099000	5746200	8483700	1	18	18	18	18	18	18	18	18	18	69.959	634	634	0	28.944	31.4	31.7	30.8	117950000	232320000	316620000	37		149	28
A0A287AWB5	A0A287AWB5	Alpha/beta hydrolase domain-containing protein 16A (EC 3.1.1.23) (Monoacylglycerol lipase ABHD16A) (Phosphatidylserine lipase ABHD16A)	ABHD16A	6.66151	6.75756	6.82402	6.7477	monoacylglycerol catabolic process [GO:0052651]; phosphatidylserine catabolic process [GO:0006660]	integral component of membrane [GO:0016021]; membrane [GO:0016020]	acylglycerol lipase activity [GO:0047372]; palmitoyl-(protein) hydrolase activity [GO:0008474]; phospholipase activity [GO:0004620]	4586800	5722100	6668400	1	16	17	16	16	17	16	16	17	16	62.877	558	558	0	33.69	29.4	29.7	26.9	164270000	250430000	252450000	28		242	249	234
A0A5G2QCY2	A0A5G2QCY2	J domain-containing protein	DNAJC5G	6.66693	6.75495	7.01089	6.81092				4644400	5687900	10254000	1	2	2	2	2	2	2	2	2	2	20.903	184	184	0	9.2847	13.6	13.6	13.6	61578000	89081000	157200000	9		432
Q0R678	Q0R678	Maillard deglycase (EC 3.5.1.124) (Parkinsonism-associated deglycase) (Protein DJ-1) (Protein/nucleic acid deglycase DJ-1)	PARK7	6.60895	6.7515	6.68819	6.68288	autophagy [GO:0006914]; cellular response to glyoxal [GO:0036471]; cellular response to hydrogen peroxide [GO:0070301]; detoxification of copper ion [GO:0010273]; detoxification of mercury ion [GO:0050787]; DNA repair [GO:0006281]; glutathione deglycation [GO:0036531]; guanine deglycation, glyoxal removal [GO:0106046]; guanine deglycation, methylglyoxal removal [GO:0106045]; histone modification …	chromatin [GO:0000785]; cytosol [GO:0005829]; endoplasmic reticulum [GO:0005783]; membrane raft [GO:0045121]; mitochondrion [GO:0005739]; nucleus [GO:0005634]; perinuclear region of cytoplasm [GO:0048471]; plasma membrane [GO:0005886]; PML body [GO:0016605]	androgen receptor binding [GO:0050681]; cupric ion binding [GO:1903135]; cuprous ion binding [GO:1903136]; cytokine binding [GO:0019955]; glyoxalase (glycolic acid-forming) activity [GO:1990422]; kinase binding [GO:0019900]; L-dopa decarboxylase activator activity [GO:0036478]; mercury ion binding [GO:0045340]; mRNA binding [GO:0003729]; oxidoreductase activity, acting on peroxide as acceptor [GO…	4064000	5642900	4877400	1	4	4	4	4	4	4	4	4	4	19.936	189	189	0	5.7708	20.6	20.6	20.6	48769000	67715000	58529000	12		1256		17
I3LKD2	I3LKD2	Family with sequence similarity 162 member A	FAM162A	6.57298	6.74931	6.89681	6.7397	activation of cysteine-type endopeptidase activity involved in apoptotic process [GO:0006919]; cellular response to hypoxia [GO:0071456]; neuron apoptotic process [GO:0051402]; positive regulation of apoptotic process [GO:0043065]; positive regulation of release of cytochrome c from mitochondria [GO:0090200]	cytosol [GO:0005829]; integral component of membrane [GO:0016021]; mitochondrion [GO:0005739]		3740900	5614500	7885100	1	6	6	6	6	6	6	6	6	6	17.665	155	155	0	7.4382	30.3	30.3	30.3	63356000	110680000	135150000	8		1138
A0A5G2R1S9	A0A5G2R1S9	Uncharacterized protein	C6H19orf18	6.47874	6.74775	6.91627	6.71425		integral component of membrane [GO:0016021]		3011200	5594300	8246500	1	3	5	4	3	5	4	3	5	4	25.394	231	231	0	18.049	10.8	24.7	12.6	24089000	78251000	68031000	8		560
F1S605;F1SL35	F1S605;F1SL35	Glutathione S-transferase (EC 2.5.1.18);Glutathione transferase (EC 2.5.1.18)	GSTM3	6.55511	6.746	6.5988	6.6333	cellular detoxification of nitrogen compound [GO:0070458]; glutathione metabolic process [GO:0006749]; nitrobenzene metabolic process [GO:0018916]; response to estrogen [GO:0043627]; xenobiotic catabolic process [GO:0042178];glutathione metabolic process [GO:0006749]	cytosol [GO:0005829]; intercellular bridge [GO:0045171]; sperm fibrous sheath [GO:0035686]	enzyme binding [GO:0019899]; glutathione binding [GO:0043295]; glutathione transferase activity [GO:0004364]; protein homodimerization activity [GO:0042803];glutathione transferase activity [GO:0004364]	3590100	5571900	3970100	2	6	5	6	6	5	6	6	5	6	26.933	225	225;256	0	6.9978	23.6	20.4	23.6	61031000	94722000	67492000	17		918
I3LDY2	I3LDY2	Isopentenyl-diphosphate Delta-isomerase (EC 5.3.3.2)	IDI1	6.22217	6.74598	6.45002	6.47272	cholesterol biosynthetic process [GO:0006695]; dimethylallyl diphosphate biosynthetic process [GO:0050992]; isopentenyl diphosphate biosynthetic process [GO:0009240]	cytoplasm [GO:0005737]; peroxisome [GO:0005777]	isopentenyl-diphosphate delta-isomerase activity [GO:0004452]	1667900	5571600	2818500	1	5	5	5	5	5	5	5	5	5	26.535	227	227	0	43.02	20.7	20.7	20.7	20901000	58417000	34187000	9		1115			86
K7GQK6	K7GQK6	Casein kinase II subunit beta (CK II beta)	CSNK2B	6.61735	6.7448	6.94128	6.76781	Wnt signaling pathway [GO:0016055]	protein kinase CK2 complex [GO:0005956]	protein kinase regulator activity [GO:0019887]	4143300	5556500	8735400	1	3	4	4	3	4	4	3	4	4	27.024	235	235	0	16.933	11.9	17.9	17.9	64622000	111050000	149250000	11		1190		215
I3LLY2	I3LLY2	Glycerophosphodiester phosphodiesterase 1 (Glycerophosphodiester phosphodiesterase 1 isoform X1)	GDE1	6.59255	6.73786	6.74632	6.69224	ethanolamine metabolic process [GO:0006580]; N-acylethanolamine metabolic process [GO:0070291]; phospholipid metabolic process [GO:0006644]	plasma membrane [GO:0005886]	glycerophosphodiester phosphodiesterase activity [GO:0008889]; glycerophosphoinositol glycerophosphodiesterase activity [GO:0047395]; lysophospholipase activity [GO:0004622]	3913400	5468400	5576000	1	6	6	7	6	6	7	6	6	7	37.638	331	331	0	13.362	20.2	20.2	22.7	91701000	136910000	135580000	19		1145		181
A0A5S6FV10	A0A5S6FV10	Dihydrolipoyllysine-residue succinyltransferase component of 2-oxoglutarate dehydrogenase complex, mitochondrial (EC 2.3.1.61) (E2K)	DLST	6.33264	6.73719	6.20044	6.42342	L-lysine catabolic process to acetyl-CoA via saccharopine [GO:0033512]; tricarboxylic acid cycle [GO:0006099]	mitochondrial matrix [GO:0005759]; oxoglutarate dehydrogenase complex [GO:0045252]	dihydrolipoyllysine-residue succinyltransferase activity [GO:0004149]	2151000	5460000	1586500	1	9	9	9	9	9	9	9	9	9	46.402	432	432	0	64.432	16.7	16.7	16.7	58177000	154940000	41793000	19		646
I3LK18	I3LK18	Polycystin 2 like 2, transient receptor potential cation channel	PKD2L2	6.2971	6.73684	6.34858	6.46084	detection of mechanical stimulus [GO:0050982]	integral component of membrane [GO:0016021]; membrane [GO:0016020]	calcium channel activity [GO:0005262]; calcium ion binding [GO:0005509]	1982000	5455600	2231400	1	4	6	3	4	6	3	4	6	3	74.073	625	625	0	82.587	7.2	9	3.8	94255000	293140000	114420000	24		1136		61
P08059;CON__Q3ZBD7	P08059;CON__Q3ZBD7	Glucose-6-phosphate isomerase (GPI) (EC 5.3.1.9) (Autocrine motility factor) (AMF) (Neuroleukin) (NLK) (Phosphoglucose isomerase) (PGI) (Phosphohexose isomerase) (PHI)	GPI	6.64274	6.73392	6.08167	6.48611	erythrocyte homeostasis [GO:0034101]; gluconeogenesis [GO:0006094]; glucose 6-phosphate metabolic process [GO:0051156]; glucose homeostasis [GO:0042593]; glycolytic process [GO:0006096]; in utero embryonic development [GO:0001701]; mesoderm formation [GO:0001707]; positive regulation of endothelial cell migration [GO:0010595]; positive regulation of immunoglobulin production [GO:0002639]	ciliary membrane [GO:0060170]; cytosol [GO:0005829]; extracellular space [GO:0005615]; nucleoplasm [GO:0005654]	cytokine activity [GO:0005125]; glucose-6-phosphate isomerase activity [GO:0004347]; monosaccharide binding [GO:0048029]; ubiquitin protein ligase binding [GO:0031625]	4392800	5419000	1206900	2	12	12	8	12	12	8	12	12	8	63.125	558	558;557	0	36.668	22.8	22.8	14.9	151090000	198960000	40467000	28		1219	360
F1RIE2	F1RIE2	DNA damage-binding protein 1 (Damage-specific DNA-binding protein 1)	DDB1	6.48801	6.73122	6.68571	6.63498	biological process involved in interaction with symbiont [GO:0051702]; DNA repair [GO:0006281]; histone H2A monoubiquitination [GO:0035518]; negative regulation of apoptotic process [GO:0043066]; positive regulation by virus of viral protein levels in host cell [GO:0046726]; positive regulation of gluconeogenesis [GO:0045722]; positive regulation of protein catabolic process [GO:0045732]; positiv…	Cul4A-RING E3 ubiquitin ligase complex [GO:0031464]; Cul4B-RING E3 ubiquitin ligase complex [GO:0031465]; cytoplasm [GO:0005737]; nucleoplasm [GO:0005654]; nucleus [GO:0005634]; site of double-strand break [GO:0035861]	cullin family protein binding [GO:0097602]; damaged DNA binding [GO:0003684]; protein-containing complex binding [GO:0044877]; protein-macromolecule adaptor activity [GO:0030674]; WD40-repeat domain binding [GO:0071987]	3076200	5385400	4849700	1	18	20	19	18	20	19	18	20	19	126.84	1139	1139	0	33.581	15.1	17.5	15.9	203780000	365930000	305270000	55		779
I3LNB4	I3LNB4	Multifunctional fusion protein [Includes: L-glutamate gamma-semialdehyde dehydrogenase (EC 1.2.1.88) (L-glutamate gamma-semialdehyde dehydrogenase); Delta-1-pyrroline-5-carboxylate dehydrogenase (P5C dehydrogenase)]	ALDH4A1	6.67229	6.72962	6.84641	6.74944	proline catabolic process to glutamate [GO:0010133]	cytosol [GO:0005829]; mitochondrion [GO:0005739]	1-pyrroline-5-carboxylate dehydrogenase activity [GO:0003842]; aldehyde dehydrogenase (NAD+) activity [GO:0004029]; identical protein binding [GO:0042802]	4702100	5365600	7021200	1	10	10	10	10	10	10	10	10	10	66.962	605	605	0	84.964	18	18	18.2	184180000	220340000	307050000	30		1149
A0A288CG47	A0A288CG47	26S proteasome non-ATPase regulatory subunit 4	PSMD4	6.49517	6.72921	6.71194	6.64544	proteasome-mediated ubiquitin-dependent protein catabolic process [GO:0043161]	cytosol [GO:0005829]; nucleoplasm [GO:0005654]; nucleus [GO:0005634]; proteasome regulatory particle, base subcomplex [GO:0008540]	identical protein binding [GO:0042802]; polyubiquitin modification-dependent protein binding [GO:0031593]	3127300	5360600	5151600	1	2	2	2	2	2	2	2	2	2	41.106	380	380	0	2.6464	7.6	7.6	7.6	50782000	94612000	80284000	15		388	161
F1SV23	F1SV23	Complex I-15 kDa (NADH dehydrogenase [ubiquinone] iron-sulfur protein 5) (NADH-ubiquinone oxidoreductase 15 kDa subunit)	NDUFS5	6.65447	6.72908	6.73002	6.70452	mitochondrial respiratory chain complex I assembly [GO:0032981]	mitochondrial respiratory chain complex I [GO:0005747]		4513000	5358900	5370600	1	3	3	4	3	3	4	3	3	4	12.48	106	106	0	5.4963	22.6	22.6	34	33971000	44564000	42626000	6		1060
A0A286ZKH3	A0A286ZKH3	Sepiapterin reductase (EC 1.1.1.153)	SPR	6.35713	6.72874	6.61076	6.56554	tetrahydrobiopterin biosynthetic process [GO:0006729]		sepiapterin reductase activity [GO:0004757]	2275800	5354800	4080900	1	8	8	8	8	8	8	8	8	8	28.196	260	260	0	13.467	28.1	28.1	28.1	45125000	110160000	81306000	15		12
F1RXC2	F1RXC2	Carbonic anhydrase (EC 4.2.1.1)	CA2	6.5681	6.72143	7.13659	6.80871	carbon dioxide transport [GO:0015670]; one-carbon metabolic process [GO:0006730]; regulation of intracellular pH [GO:0051453]	apical part of cell [GO:0045177]; cytoplasm [GO:0005737]; plasma membrane [GO:0005886]	carbonate dehydratase activity [GO:0004089]; hydro-lyase activity [GO:0016836]; zinc ion binding [GO:0008270]	3699100	5265400	13696000	1	3	4	5	3	4	5	3	4	5	29.257	260	260	0	8.038	15	18.5	21.5	59729000	87213000	219670000	14		863
A0A5K1VIT7	A0A5K1VIT7	Vitamin-K-epoxide reductase (warfarin-sensitive) (EC 1.17.4.4)	VKORC1L1	6.47516	6.70908	6.59696	6.59373	vitamin K metabolic process [GO:0042373]	endoplasmic reticulum membrane [GO:0005789]; integral component of membrane [GO:0016021]	quinone binding [GO:0048038]; vitamin-K-epoxide reductase (warfarin-sensitive) activity [GO:0047057]	2986500	5117800	3953300	1	3	3	3	3	3	3	3	3	3	19.835	176	176	0	3.0076	15.3	15.3	15.3	20905000	35825000	27673000	7		645
A0A287A7V3	A0A287A7V3	Beta-hexosaminidase (EC 3.2.1.52)	HEXA	6.13376	6.70481	5.51675	6.11844	adult walking behavior [GO:0007628]; carbohydrate metabolic process [GO:0005975]; cell morphogenesis involved in neuron differentiation [GO:0048667]; ganglioside catabolic process [GO:0006689]; glycosaminoglycan metabolic process [GO:0030203]; lipid storage [GO:0019915]; lysosome organization [GO:0007040]; myelination [GO:0042552]; neuromuscular process controlling balance [GO:0050885]; neuromusc…	lysosome [GO:0005764]; membrane [GO:0016020]	beta-N-acetylhexosaminidase activity [GO:0004563]; N-acetyl-beta-D-galactosaminidase activity [GO:0102148]	1360700	5067700	328660	1	8	10	5	8	10	5	8	10	5	62.597	545	545	0	25.109	17.6	21.7	10.8	57033000	197970000	11629000	25		119		420
D2D0E6	D2D0E6	Malonyl-CoA decarboxylase	MLYCD	6.47978	6.70394	6.58197	6.58856	acetyl-CoA biosynthetic process [GO:0006085]; fatty acid biosynthetic process [GO:0006633]; malonyl-CoA catabolic process [GO:2001294]; positive regulation of fatty acid oxidation [GO:0046321]; regulation of glucose metabolic process [GO:0010906]	mitochondrial matrix [GO:0005759]; peroxisomal matrix [GO:0005782]	identical protein binding [GO:0042802]; malonyl-CoA decarboxylase activity [GO:0050080]	3018400	5057500	3819200	1	8	8	8	8	8	8	8	8	8	55.658	499	499	0	17.982	16.4	16.4	16.4	90553000	151720000	114580000	30		752
F1SLR1	F1SLR1	Complex I-19kD (NADH dehydrogenase [ubiquinone] 1 alpha subcomplex subunit 8) (NADH-ubiquinone oxidoreductase 19 kDa subunit)	NDUFA8	6.54536	6.70121	6.71762	6.65473	mitochondrial electron transport, NADH to ubiquinone [GO:0006120]; mitochondrial respiratory chain complex I assembly [GO:0032981]	mitochondrial intermembrane space [GO:0005758]; mitochondrial respiratory chain complex I [GO:0005747]	protein-containing complex binding [GO:0044877]	3510400	5025800	5219400	1	7	8	8	7	8	8	7	8	8	27.715	249	249	0	24.133	30.5	31.3	31.3	108490000	213120000	204160000	12		1012
O18994	O18994	Epididymal secretory glutathione peroxidase (EC 1.11.1.9) (Epididymis-specific glutathione peroxidase-like protein) (EGLP) (Glutathione peroxidase 5) (GPx-5) (GSHPx-5)	GPX5	6.39684	6.69981	6.5889	6.56185	response to oxidative stress [GO:0006979]	extracellular region [GO:0005576]	glutathione peroxidase activity [GO:0004602]; peroxidase activity [GO:0004601]	2493700	5009700	3880600	1	4	4	4	4	4	4	4	4	4	24.935	219	219	0	5.7968	20.5	20.5	20.5	27431000	79048000	66218000	11		1203		194
Q45FY6	Q45FY6	Hypoxanthine-guanine phosphoribosyltransferase (HGPRT) (HGPRTase) (EC 2.4.2.8)	HPRT1	6.3485	6.6965	6.51726	6.52075	GMP catabolic process [GO:0046038]; GMP salvage [GO:0032263]; guanine salvage [GO:0006178]; hypoxanthine metabolic process [GO:0046100]; hypoxanthine salvage [GO:0043103]; IMP metabolic process [GO:0046040]; IMP salvage [GO:0032264]; positive regulation of dopamine metabolic process [GO:0045964]; purine nucleotide biosynthetic process [GO:0006164]; purine ribonucleoside salvage [GO:0006166]	cytoplasm [GO:0005737]	guanine phosphoribosyltransferase activity [GO:0052657]; hypoxanthine phosphoribosyltransferase activity [GO:0004422]; identical protein binding [GO:0042802]; magnesium ion binding [GO:0000287]; nucleotide binding [GO:0000166]	2231000	4971600	3290500	1	5	6	4	5	6	4	5	6	4	24.555	218	218	0	13.199	27.5	32.1	21.6	41748000	91109000	47548000	13		1279		143
A0A287AI93	A0A287AI93	Uncharacterized protein	IQCN	6.46848	6.69497	6.25457	6.47267				2940900	4954200	1797100	1	18	18	15	18	18	15	18	18	15	187.33	1763	1763	0	93.884	13.4	13.4	11.1	425910000	816510000	307600000	100		184		1656
A0A287A033	A0A287A033	Dynein axonemal intermediate chain 7	DNAI7	6.12723	6.68831	6.15945	6.325				1340400	4878800	1443600	1	12	15	13	12	15	13	12	15	13	83.173	716	716	0	21.491	13.8	18.2	14.9	64842000	242020000	77830000	35		85
A0A287A9T9	A0A287A9T9	Short chain dehydrogenase/reductase family 39U member 1	SDR39U1	6.29099	6.68646	6.45105	6.47617			catalytic activity [GO:0003824]	1954300	4858000	2825200	1	3	3	3	3	3	3	3	3	3	31.227	294	294	0	4.8704	9.9	9.9	9.9	23451000	58297000	33903000	12		134
A0A286ZIE8	A0A286ZIE8	ADP/ATP translocase (ADP,ATP carrier protein)	SLC25A4	6.4188	6.68628	6.83436	6.64648	adaptive thermogenesis [GO:1990845]; apoptotic mitochondrial changes [GO:0008637]; mitochondrial ADP transmembrane transport [GO:0140021]; mitochondrial ATP transmembrane transport [GO:1990544]; negative regulation of necroptotic process [GO:0060546]; positive regulation of mitophagy [GO:1901526]; regulation of mitochondrial membrane permeability [GO:0046902]	mitochondrial inner membrane [GO:0005743]; mitochondrial permeability transition pore complex [GO:0005757]	ATP:ADP antiporter activity [GO:0005471]; oxidative phosphorylation uncoupler activity [GO:0017077]; proton transmembrane transporter activity [GO:0015078]	2623000	4856000	6829100	1	12	14	14	3	4	4	3	4	4	33.026	298	298	0	10.241	35.6	41.3	41.3	59017000	115820000	162760000	20		4	88	239;250
K7GNY9	K7GNY9	Uncharacterized protein	VBP1	6.48693	6.68506	6.80019	6.65739	microtubule-based process [GO:0007017]; negative regulation of amyloid fibril formation [GO:1905907]; protein folding [GO:0006457]; tubulin complex assembly [GO:0007021]	cytoplasm [GO:0005737]; cytosol [GO:0005829]; intracellular membrane-bounded organelle [GO:0043231]; polysome [GO:0005844]; prefoldin complex [GO:0016272]	amyloid-beta binding [GO:0001540]; tubulin binding [GO:0015631]; unfolded protein binding [GO:0051082]	3068500	4842400	6312300	1	5	5	6	5	5	6	5	5	6	26.509	234	234	0	4.8192	19.2	19.2	22.2	49096000	77479000	101000000	16		1186
F1RRY0	F1RRY0	Ran-binding protein 17	RANBP17	6.39886	6.68488	6.38835	6.4907	intracellular protein transport [GO:0006886]	cytoplasm [GO:0005737]; nucleus [GO:0005634]	nuclear export signal receptor activity [GO:0005049]; small GTPase binding [GO:0031267]	2505300	4840400	2445400	1	17	17	17	17	17	17	17	17	17	126.34	1108	1108	0	39.119	15.5	15.5	14.6	143680000	284160000	134500000	55		839
A0A5G2QK18	A0A5G2QK18	Dipeptidyl peptidase 7	DPP7	6.61958	6.68019	5.65741	6.31906			serine-type peptidase activity [GO:0008236]	4164700	4788400	454370	1	5	4	4	5	4	4	5	4	4	55.562	504	504	0	95.858	11.9	9.9	10.1	81985000	96647000	9100700	15		470
K7GKH7	K7GKH7	Amine oxidase (EC 1.4.3.-)	MAOB	6.51392	6.67335	6.55754	6.5816		integral component of membrane [GO:0016021]; mitochondrial outer membrane [GO:0005741]	monoamine oxidase activity [GO:0097621]	3265300	4713600	3610300	1	13	12	13	12	11	12	12	11	12	56.775	504	504	0	28.447	23.8	22.2	25.4	123000000	176620000	136110000	28		1180	187	254
I3LR43	I3LR43	Peptidase D	PEPD	6.48827	6.6729	6.53236	6.56451			manganese ion binding [GO:0030145]; metalloaminopeptidase activity [GO:0070006]	3078000	4708700	3406900	1	11	12	10	11	12	10	11	12	10	49.483	444	444	0	28.539	25.2	27.5	22.3	71735000	115730000	78359000	23		1164
A0A286ZNM0	A0A286ZNM0	Stabilizer of axonemal microtubules 1	SAXO1	6.53305	6.67284	6.45541	6.55377	cellular response to cold [GO:0070417]; cold acclimation [GO:0009631]; microtubule anchoring [GO:0034453]; positive regulation of cilium assembly [GO:0045724]; protein stabilization [GO:0050821]	axonemal microtubule [GO:0005879]; centriole [GO:0005814]; ciliary basal body [GO:0036064]; cytoskeleton [GO:0005856]; sperm flagellum [GO:0036126]	microtubule binding [GO:0008017]	3412300	4708000	2853700	1	13	16	14	13	16	14	13	16	14	54.32	476	476	0	28.397	30	40.1	33.2	186040000	268150000	134680000	30		30		102
Q1HBG9	Q1HBG9	Cytochrome b	cytb	6.43807	6.67256	6.5183	6.54298	respiratory electron transport chain [GO:0022904]	integral component of mitochondrial inner membrane [GO:0031305]; mitochondrial respiratory chain complex III [GO:0005750]	metal ion binding [GO:0046872]; ubiquinol-cytochrome-c reductase activity [GO:0008121]	2742000	4705000	3298400	1	2	2	2	2	2	2	2	2	2	42.811	379	379	0.0018709	2.1023	5	5	5	16231000	27361000	20226000	5		1259
F1S297	F1S297	Isocitrate dehydrogenase [NAD] subunit, mitochondrial	IDH3G	6.2558	6.67082	6.66895	6.53186	tricarboxylic acid cycle [GO:0006099]	mitochondrial matrix [GO:0005759]	isocitrate dehydrogenase (NAD+) activity [GO:0004449]; magnesium ion binding [GO:0000287]; NAD binding [GO:0051287]	1802200	4686200	4666100	1	5	5	5	5	5	5	5	5	5	41.264	379	379	0	22.184	9.8	9.8	9.8	39691000	106200000	86722000	16		893
Q007T5	Q007T5	ADP-ribosylation factor 6	ARF6	6.41174	6.66972	6.4851	6.52219	cell differentiation [GO:0030154]; cortical actin cytoskeleton organization [GO:0030866]; endocytic recycling [GO:0032456]; establishment of epithelial cell polarity [GO:0090162]; hepatocyte apoptotic process [GO:0097284]; intracellular protein transport [GO:0006886]; liver development [GO:0001889]; myeloid cell apoptotic process [GO:0033028]; negative regulation of protein localization to cell s…	cell cortex [GO:0005938]; cleavage furrow [GO:0032154]; cytosol [GO:0005829]; early endosome membrane [GO:0031901]; endocytic vesicle [GO:0030139]; endosome [GO:0005768]; filopodium membrane [GO:0031527]; Flemming body [GO:0090543]; Golgi apparatus [GO:0005794]; plasma membrane [GO:0005886]; recycling endosome membrane [GO:0055038]; ruffle [GO:0001726]	GDP binding [GO:0019003]; GTPase activity [GO:0003924]; GTP binding [GO:0005525]; protein N-terminus binding [GO:0047485]; thioesterase binding [GO:0031996]	2580700	4674300	3055600	1	3	3	3	3	3	3	3	3	3	20.082	175	175	0	5.9926	21.1	21.1	21.1	49437000	83763000	73127000	8		1254
A0A287AEH4	A0A287AEH4	DUF4599 domain-containing protein	FAM205C	6.47598	6.66721	6.37424	6.50581		integral component of membrane [GO:0016021]		2992100	4647400	2367200	1	5	5	4	5	5	4	5	5	4	42.477	380	380	0	22.99	14.5	14.5	13.7	149370000	365150000	87828000	10		160	370
A0A5G2QDK9	A0A5G2QDK9	Protein arginine methyltransferase NDUFAF7 (EC 2.1.1.320)	NDUFAF7	6.3579	6.6656	6.56676	6.53009	mitochondrial respiratory chain complex I assembly [GO:0032981]	mitochondrion [GO:0005739]	enzyme binding [GO:0019899]; protein-arginine omega-N symmetric methyltransferase activity [GO:0035243]	2279800	4630200	3687700	1	10	12	11	10	12	11	10	12	11	49.101	441	441	0	17.789	25.6	28.6	27.2	63835000	134010000	103250000	28		433		391
A0A480PD02	A0A480PD02	Non-specific serine/threonine protein kinase (EC 2.7.11.1)	CSNK2A1	6.37548	6.66446	6.72397	6.58797			ATP binding [GO:0005524]; protein serine/threonine kinase activity [GO:0004674]	2374000	4618100	5296300	1	8	13	10	8	13	10	8	13	10	45.143	391	391	0	50.679	22	35.8	29.2	107970000	250780000	240470000	18		396
A0A287A1U2	A0A287A1U2	G protein-coupled receptor kinase (EC 2.7.11.-)	GRK3	6.33201	6.6607	6.5467	6.51314	desensitization of G protein-coupled receptor signaling pathway [GO:0002029]; G protein-coupled receptor signaling pathway [GO:0007186]; protein phosphorylation [GO:0006468]; regulation of signal transduction [GO:0009966]		ATP binding [GO:0005524]; beta-adrenergic receptor kinase activity [GO:0047696]; G protein-coupled receptor binding [GO:0001664]; G protein-coupled receptor kinase activity [GO:0004703]; protein kinase activity [GO:0004672]	2147900	4578300	3521300	1	12	13	13	12	13	13	12	13	13	75.352	646	646	0	22.643	20.1	20.9	20.9	107770000	261860000	156780000	35		88
A0A287BJQ2	A0A287BJQ2	Complex I-23kD (NADH dehydrogenase [ubiquinone] iron-sulfur protein 8, mitochondrial) (NADH-ubiquinone oxidoreductase 23 kDa subunit)	NDUFS8	6.38748	6.65762	6.50604	6.51705	aerobic respiration [GO:0009060]; mitochondrial electron transport, NADH to ubiquinone [GO:0006120]; mitochondrial respiratory chain complex I assembly [GO:0032981]; response to oxidative stress [GO:0006979]	mitochondrial respiratory chain complex I [GO:0005747]	4 iron, 4 sulfur cluster binding [GO:0051539]; NADH dehydrogenase (ubiquinone) activity [GO:0008137]	2440500	4545900	3206600	1	4	5	4	4	5	4	4	5	4	27.097	239	239	0	7.705	20.1	21.3	20.1	31727000	61695000	41686000	13		346
A0A5G2QPY2	A0A5G2QPY2	Dehydrogenase/reductase 7B (Dehydrogenase/reductase SDR family member 7B isoform 2) (Dehydrogenase/reductase SDR family member 7B isoform X2)	DHRS7B	6.45214	6.65298	6.64527	6.58346		integral component of membrane [GO:0016021]	oxidoreductase activity [GO:0016491]	2832300	4497600	4418500	1	7	8	8	7	8	8	7	8	8	33.138	310	310	0	21.953	24.2	28.4	28.4	55867000	98133000	95306000	18		499
F1S743	F1S743	Uncharacterized protein	LOC100624136	6.23328	6.64425	6.09001	6.32251				1711100	4408100	1230300	1	3	3	3	3	3	3	3	3	3	32.812	291	291	0	6.2606	12	12	12	30709000	67885000	23852000	11		922
O62680	O62680	CD59 glycoprotein (MAC-inhibitory protein) (MAC-IP) (Membrane attack complex inhibition factor) (MACIF) (Protectin) (CD antigen CD59)	CD59	6.78235	6.64332	6.52664	6.65077	innate immune response [GO:0045087]; negative regulation of activation of membrane attack complex [GO:0001971]	anchored component of membrane [GO:0031225]; plasma membrane [GO:0005886]	complement binding [GO:0001848]	6058300	4398700	3362300	1	2	2	2	2	2	2	2	2	2	13.79	123	123	0	2.624	14.6	14.6	14.6	24233000	17595000	13449000	4		1204
I3LI71	I3LI71	Tyrosine-protein kinase (EC 2.7.10.2)	FER	6.13656	6.63886	6.59622	6.45721	actin cytoskeleton reorganization [GO:0031532]; cell adhesion [GO:0007155]; cell-cell adhesion mediated by cadherin [GO:0044331]; cell differentiation [GO:0030154]; cell population proliferation [GO:0008283]; cellular response to macrophage colony-stimulating factor stimulus [GO:0036006]; cellular response to reactive oxygen species [GO:0034614]; chemotaxis [GO:0006935]; diapedesis [GO:0050904]; …	actin cytoskeleton [GO:0015629]; cell junction [GO:0030054]; chromatin [GO:0000785]; cytosol [GO:0005829]; extrinsic component of cytoplasmic side of plasma membrane [GO:0031234]; lamellipodium [GO:0030027]; microtubule cytoskeleton [GO:0015630]; nucleus [GO:0005634]	ATP binding [GO:0005524]; epidermal growth factor receptor binding [GO:0005154]; lipid binding [GO:0008289]; non-membrane spanning protein tyrosine kinase activity [GO:0004715]; protein phosphatase 1 binding [GO:0008157]; protein serine/threonine/tyrosine kinase activity [GO:0004712]; protein tyrosine kinase activity [GO:0004713]; signaling receptor binding [GO:0005102]	1369500	4353700	3946600	1	8	7	9	8	7	9	8	7	9	94.727	822	822	0	13.577	8.3	7.3	9.2	59401000	185280000	167790000	42		1127
A0A287AQJ6	A0A287AQJ6	LRRC37AB_C domain-containing protein	LOC110255209	6.37317	6.63673	7.14922	6.71971		integral component of membrane [GO:0016021]		2361400	4332400	14100000	1	15	16	14	8	8	8	8	8	8	94.963	846	846	0	204.42	18.2	18.2	16.4	158920000	297730000	1.4939e+09	32		214	638;682;684	62;632
F1SE42	F1SE42	Uncharacterized protein	ADAM3A	6.20409	6.63586	6.85574	6.56523	binding of sperm to zona pellucida [GO:0007339]; cell adhesion [GO:0007155]	integral component of membrane [GO:0016021]	metalloendopeptidase activity [GO:0004222]	1599900	4323700	7173700	1	6	6	7	6	6	7	6	6	7	82.998	744	744	0	17.029	8.9	8.9	8.9	70898000	180790000	311480000	36		968	399;607
A0A287A2Y4	A0A287A2Y4	ATP synthase subunit d, mitochondrial	ATP5PD	6.47747	6.63375	6.78937	6.63353	ATP synthesis coupled proton transport [GO:0015986]	mitochondrial proton-transporting ATP synthase complex, coupling factor F(o) [GO:0000276]	proton transmembrane transporter activity [GO:0015078]	3002400	4302800	6157000	1	7	7	7	7	7	7	7	7	7	18.515	161	161	0	15.481	41.6	41.6	41.6	41324000	82384000	101220000	11		95
A0A287AP52	A0A287AP52	F-actin-capping protein subunit beta	CAPZB	6.28128	6.63252	6.12074	6.34485	actin cytoskeleton organization [GO:0030036]; barbed-end actin filament capping [GO:0051016]	cytoplasm [GO:0005737]; F-actin capping protein complex [GO:0008290]	actin binding [GO:0003779]	1911100	4290600	1320500	1	4	4	3	4	4	3	4	4	3	34.446	306	306	0	16.26	17	17	10.5	43565000	109660000	25168000	18		211		216
F1RPE0	F1RPE0	Oxysterol-binding protein	OSBP2	6.48948	6.62124	6.4964	6.53571	spermatid development [GO:0007286]	apical dendrite [GO:0097440]; cytosol [GO:0005829]; intracellular membrane-bounded organelle [GO:0043231]; membrane [GO:0016020]; perinuclear endoplasmic reticulum [GO:0097038]; plasma membrane [GO:0005886]	cholesterol binding [GO:0015485]; sterol binding [GO:0032934]; sterol transporter activity [GO:0015248]	3086600	4180600	3136200	1	18	18	18	18	18	18	18	18	18	114.91	1042	1042	0	64.917	18.6	18.6	19.7	242860000	342820000	227230000	57		821			119
A0A5G2R8W7	A0A5G2R8W7	Armadillo repeat containing 12	ARMC12	6.48663	6.61999	6.68424	6.59695				3066400	4168600	4833300	1	5	4	5	5	4	5	5	4	5	36.717	327	327	0	6.1723	11.9	11.9	11.9	69965000	121570000	86891000	16		594
A0A287AUJ0	A0A287AUJ0	Complex1_LYR_dom domain-containing protein	LYRM4	6.39443	6.61894	6.60665	6.54001	iron-sulfur cluster assembly [GO:0016226]	L-cysteine desulfurase complex [GO:1990221]; mitochondrion [GO:0005739]		2479900	4158500	4042500	1	5	5	4	5	5	4	5	5	4	31.886	301	301	0	17.819	17.3	17.3	14.6	58342000	92007000	99295000	17		233			273
A0A5G2QZ09	A0A5G2QZ09	Uncharacterized protein	C14H10orf62	6.50514	6.61098	6.79859	6.63824				3199900	4083000	6289100	1	3	4	4	3	4	4	3	4	4	25.34	233	233	0	22.508	11.2	15.5	15.5	28799000	62436000	65939000	9		545
F1SP30	F1SP30	Actin-like protein 7B	ACTL7B	6.60082	6.60891	6.6991	6.63628		cytoplasm [GO:0005737]; dynactin complex [GO:0005869]; nucleus [GO:0005634]		3988600	4063600	5001500	1	12	10	11	12	10	11	12	10	11	50.983	466	466	0	31.457	35	29.4	32.4	186170000	269850000	158120000	25		1029
A0A287APZ8	A0A287APZ8	Superoxide dismutase [Mn], mitochondrial (EC 1.15.1.1)	SOD2	6.31328	6.60257	6.6458	6.52055		mitochondrial matrix [GO:0005759]	metal ion binding [GO:0046872]; superoxide dismutase activity [GO:0004784]	2057200	4004700	4423800	1	6	7	7	6	7	7	6	7	7	52.543	485	485	0	31.146	9.7	11.1	11.1	102580000	174970000	180560000	26		213	323;324;326
P36968	P36968	Phospholipid hydroperoxide glutathione peroxidase (PHGPx) (EC 1.11.1.12) (Glutathione peroxidase 4) (GPx-4) (GSHPx-4)	GPX4	6.31393	6.60245	6.59377	6.50338	arachidonic acid metabolic process [GO:0019369]; chromatin organization [GO:0006325]; lipoxygenase pathway [GO:0019372]; negative regulation of ferroptosis [GO:0110076]; protein polymerization [GO:0051258]; response to oxidative stress [GO:0006979]; spermatogenesis [GO:0007283]	cytosol [GO:0005829]; mitochondrion [GO:0005739]; nuclear envelope [GO:0005635]; nucleus [GO:0005634]; protein-containing complex [GO:0032991]	glutathione peroxidase activity [GO:0004602]; identical protein binding [GO:0042802]; peroxidase activity [GO:0004601]; phospholipid-hydroperoxide glutathione peroxidase activity [GO:0047066]	2060300	4003600	3924400	1	4	5	5	4	5	5	4	5	5	22.337	197	197	0	7.4964	22.8	26.4	26.4	28858000	54972000	50463000	12		1231
F1SAE4	F1SAE4	NME/NM23 family member 8	NME8	6.41115	6.60202	6.58323	6.53213	cellular response to reactive oxygen species [GO:0034614]; cilium assembly [GO:0060271]; flagellated sperm motility [GO:0030317]	cytosol [GO:0005829]; nuclear speck [GO:0016607]; outer dynein arm [GO:0036157]; sperm cytoplasmic droplet [GO:0097598]; sperm midpiece [GO:0097225]; sperm principal piece [GO:0097228]	microtubule binding [GO:0008017]	2577200	3999600	3830300	1	13	14	12	13	14	12	13	14	12	67.549	588	588	0	32.59	22.8	22.8	21.3	96373000	160240000	146070000	34		940		373
F1S110	F1S110	Na_H_Exchanger domain-containing protein	SLC9B1	6.39926	6.60045	6.60073	6.53348	sodium ion transport [GO:0006814]	integral component of membrane [GO:0016021]	solute:proton antiporter activity [GO:0015299]	2507600	3985200	3987800	1	10	8	10	10	8	10	10	8	10	55.202	512	512	0	21.388	27.1	23.4	27.1	120040000	185610000	179030000	20		886
A0A287B5F7	A0A287B5F7	Ciliary associated calcium binding coiled-coil 1 (Ciliary-associated calcium-binding coiled-coil protein 1 isoform X1)	CABCOCO1	5.53205	6.59664	6.14436	6.09102				340450	3950400	1394300	1	2	4	4	2	4	4	2	4	4	34.397	303	303	0	3.8343	6.9	12.9	12.9	4766300	55305000	19520000	14		279
F1RUV5	F1RUV5	Pyruvate carboxylase (EC 6.4.1.1)	PC	6.11254	6.59645	6.61327	6.44075	gluconeogenesis [GO:0006094]; negative regulation of gene expression [GO:0010629]; positive regulation by host of viral process [GO:0044794]; pyruvate metabolic process [GO:0006090]; viral release from host cell [GO:0019076]; viral RNA genome packaging [GO:0019074]	cytoplasm [GO:0005737]; mitochondrion [GO:0005739]	ATP binding [GO:0005524]; biotin binding [GO:0009374]; identical protein binding [GO:0042802]; metal ion binding [GO:0046872]; pyruvate carboxylase activity [GO:0004736]	1295800	3948700	4104600	1	16	24	21	16	24	21	16	24	21	121.53	1110	1110	0	95.038	18.2	26.8	22.4	97832000	296910000	279770000	55		852	867
F1SSP4	F1SSP4	Uncharacterized protein	CCT8L2	6.3744	6.59584	6.11744	6.36256	protein folding [GO:0006457]	chaperonin-containing T-complex [GO:0005832]	ATP binding [GO:0005524]; ATP hydrolysis activity [GO:0016887]; unfolded protein binding [GO:0051082]	2368100	3943100	1310500	1	5	7	4	5	7	4	5	7	4	57.806	546	546	0	19.638	9.9	17	8.4	80138000	123320000	50320000	24		1050
A0A287AMM6	A0A287AMM6	MICOS complex subunit MIC60 (Mitofilin)	IMMT	6.22279	6.59113	6.45977	6.42456	cristae formation [GO:0042407]	MICOS complex [GO:0061617]		1670300	3900600	2882500	1	14	16	16	14	16	16	14	16	16	82.67	746	746	0	49.904	18.5	20.5	20.9	87897000	259220000	135430000	44		204		118
A0A287BGG6	A0A287BGG6	RING-type E3 ubiquitin transferase (EC 2.3.2.27)	STUB1	6.26439	6.58826	6.42604	6.42623	cellular response to misfolded protein [GO:0071218]; endoplasmic reticulum unfolded protein response [GO:0030968]; negative regulation of protein binding [GO:0032091]; negative regulation of transforming growth factor beta receptor signaling pathway [GO:0030512]; positive regulation of chaperone-mediated protein complex assembly [GO:0090035]; positive regulation of proteasomal ubiquitin-dependent…	chaperone complex [GO:0101031]; cytoplasm [GO:0005737]; cytosol [GO:0005829]; endoplasmic reticulum [GO:0005783]; nuclear inclusion body [GO:0042405]; nucleoplasm [GO:0005654]; ubiquitin ligase complex [GO:0000151]; Z disc [GO:0030018]	chaperone binding [GO:0051087]; G protein-coupled receptor binding [GO:0001664]; Hsp70 protein binding [GO:0030544]; Hsp90 protein binding [GO:0051879]; kinase binding [GO:0019900]; misfolded protein binding [GO:0051787]; protein homodimerization activity [GO:0042803]; SMAD binding [GO:0046332]; TPR domain binding [GO:0030911]; ubiquitin protein ligase activity [GO:0061630]; ubiquitin protein lig…	1838200	3874900	2667100	1	8	8	9	8	8	9	8	8	9	34.992	303	303	0	56.097	28.7	28.1	31	44413000	93791000	65477000	21		332			226;255
A0A287ASY8	A0A287ASY8	NADPH:adrenodoxin oxidoreductase, mitochondrial (EC 1.18.1.6)	FDXR	6.21672	6.5879	6.44581	6.41681	cholesterol metabolic process [GO:0008203]; ubiquinone biosynthetic process [GO:0006744]	mitochondrion [GO:0005739]	NADPH-adrenodoxin reductase activity [GO:0015039]; oxidoreductase activity [GO:0016491]	1647100	3871700	2791300	1	15	15	14	15	15	14	15	15	14	57.351	520	520	0	44.526	31.5	31.3	28.3	79970000	175530000	136050000	29		222
A0A286ZXJ6	A0A286ZXJ6	Serine/threonine-protein phosphatase (EC 3.1.3.16)	PPP3CA	6.25696	6.58018	6.70996	6.5157	calcineurin-mediated signaling [GO:0097720]		calmodulin binding [GO:0005516]; calmodulin-dependent protein phosphatase activity [GO:0033192]; metal ion binding [GO:0046872]; protein serine phosphatase activity [GO:0106306]; protein threonine phosphatase activity [GO:0106307]	1807000	3803500	5128200	1	9	10	10	9	10	10	9	10	10	56.393	499	499	0	15.321	19	20.6	20.6	54294000	105490000	138750000	23		74
A0A286ZTB6	A0A286ZTB6	NTR domain-containing protein	LOC110261265	7.2911	6.57901	6.00449	6.62487	negative regulation of endopeptidase activity [GO:0010951]; negative regulation of membrane protein ectodomain proteolysis [GO:0051045]; response to cytokine [GO:0034097]; response to hormone [GO:0009725]; response to organic substance [GO:0010033]	extracellular matrix [GO:0031012]; extracellular space [GO:0005615]	metalloendopeptidase inhibitor activity [GO:0008191]; protease binding [GO:0002020]	19548000	3793200	1010400	1	5	5	3	5	5	3	5	5	3	27.337	239	239	0	12.496	21.8	21.8	13.4	284770000	57777000	14610000	13		49
A0A5G2QCA3	A0A5G2QCA3	Atlastin GTPase 3 (Atlastin-3 isoform X2)	ATL3	6.33975	6.57769	6.62472	6.51405		integral component of membrane [GO:0016021]	GTPase activity [GO:0003924]; GTP binding [GO:0005525]	2186500	3781700	4214200	1	7	7	7	7	7	7	7	7	7	60.445	541	541	0	29.98	12.4	12.4	12.4	94038000	175480000	178070000	27		426
F1S7U2	F1S7U2	Chitinase (EC 3.2.1.14)	CHIT1	6.22092	6.57571	5.57489	6.12384	carbohydrate metabolic process [GO:0005975]; chitin catabolic process [GO:0006032]	extracellular region [GO:0005576]; extracellular space [GO:0005615]	chitinase activity [GO:0004568]; chitin binding [GO:0008061]; endochitinase activity [GO:0008843]	1663100	3764500	375740	1	4	4	2	4	4	2	4	4	2	51.936	466	466	0	12.292	8.2	8.2	4.1	36588000	82818000	8266200	22		927
A0A5G2Q9S0	A0A5G2Q9S0	Nucleoside diphosphate kinase (EC 2.7.4.6)	NME2	6.51854	6.5753	6.66945	6.58776	CTP biosynthetic process [GO:0006241]; GTP biosynthetic process [GO:0006183]; UTP biosynthetic process [GO:0006228]	nucleus [GO:0005634]	ATP binding [GO:0005524]; nucleoside diphosphate kinase activity [GO:0004550]	3300200	3761000	4671400	1	7	7	7	4	4	4	4	4	4	43.461	404	404	0	5.3319	15.6	15.6	15.6	144620000	194840000	230500000	28		421		342
A0A5G2QUI5	A0A5G2QUI5	Dynein axonemal heavy chain 17	DNAH17	6.29877	6.57267	5.24815	6.03986	microtubule-based movement [GO:0007018]	9+2 motile cilium [GO:0097729]; cytoplasm [GO:0005737]; dynein complex [GO:0030286]; microtubule [GO:0005874]	ATP binding [GO:0005524]; dynein intermediate chain binding [GO:0045505]; dynein light intermediate chain binding [GO:0051959]; minus-end-directed microtubule motor activity [GO:0008569]	1989600	3738300	177070	1	82	85	26	82	85	26	76	78	24	504.69	4434	4434	0	178.01	17.4	18.8	5.7	626190000	1297800000	53402000	253		522		596
A0A5G2R483	A0A5G2R483	Solute carrier family 26 member 8	SLC26A8	6.35591	6.57262	6.32336	6.4173	flagellated sperm motility [GO:0030317]; sperm capacitation [GO:0048240]	integral component of membrane [GO:0016021]	secondary active sulfate transmembrane transporter activity [GO:0008271]	2269400	3737800	2105500	1	10	10	11	10	10	11	10	10	11	130.04	1149	1149	0	65.999	8.4	8.4	8.8	189970000	294190000	178960000	42		573
A0A287AEL5	A0A287AEL5	Leucine zipper and EF-hand containing transmembrane protein 2	LETM2	6.47012	6.57151	6.75742	6.59968	cellular metal ion homeostasis [GO:0006875]	integral component of membrane [GO:0016021]; mitochondrial inner membrane [GO:0005743]	ribosome binding [GO:0043022]	2952000	3728300	5720300	1	9	8	10	9	8	10	9	8	10	51.517	450	450	0	12.318	20.7	18.9	21.3	98030000	133830000	183530000	27		163
A0A5G2QSN4;A0A5G2R155	A0A5G2QSN4	Uncharacterized protein	PLK4	6.28856	6.57086	6.52009	6.45984			ATP binding [GO:0005524]; ATP hydrolysis activity [GO:0016887]	1943400	3722700	3312000	2	14	19	20	14	19	20	13	18	19	108.59	961	961;783	0	67.758	16	23.7	23.8	124260000	264120000	252460000	56		513		55
A0A286ZN22	A0A286ZN22	FAD synthase (EC 2.7.7.2) (FAD pyrophosphorylase) (FMN adenylyltransferase) (Flavin adenine dinucleotide synthase)	FLAD1	6.17149	6.5674	6.39622	6.37837	FAD biosynthetic process [GO:0006747]		ATP binding [GO:0005524]; FMN adenylyltransferase activity [GO:0003919]	1484200	3693200	2490100	1	8	10	11	8	10	11	8	10	11	54.444	490	490	0	14.864	15.1	19.4	21.8	46011000	114490000	77192000	31		27
A0A287BNZ6	A0A287BNZ6	Uncharacterized protein		6.29152	6.56534	6.40004	6.41897	male gonad development [GO:0008584]	external side of plasma membrane [GO:0009897]; integral component of membrane [GO:0016021]; plasma membrane [GO:0005886]; sperm head plasma membrane [GO:1990913]	metalloendopeptidase activity [GO:0004222]	1956700	3675700	2512100	1	6	6	4	6	6	4	4	4	4	69.129	623	623	0	11.95	10.8	10.8	6.3	310850000	470970000	90891000	27		364
A0A287B9A0	A0A287B9A0	J domain-containing protein	DNAJC5	6.42753	6.56223	6.9234	6.63772	chaperone-mediated protein folding [GO:0061077]; negative regulation of neuron apoptotic process [GO:0043524]; regulation of synaptic vesicle cycle [GO:0098693]	Golgi apparatus [GO:0005794]; neuromuscular junction [GO:0031594]; plasma membrane [GO:0005886]; synaptic vesicle [GO:0008021]		2676300	3649500	8383100	1	4	4	4	4	4	4	4	4	4	27.692	248	248	0	9.3601	12.9	12.9	12.9	55884000	75223000	185520000	12		297
F1RNZ1	F1RNZ1	Rieske domain-containing protein	UQCRFS1	6.35608	6.55907	6.55425	6.4898	mitochondrial respiratory chain complex III assembly [GO:0034551]; respiratory electron transport chain [GO:0022904]	mitochondrial respiratory chain complex III [GO:0005750]; mitochondrial respiratory chain complex IV [GO:0005751]	2 iron, 2 sulfur cluster binding [GO:0051537]; metal ion binding [GO:0046872]; ubiquinol-cytochrome-c reductase activity [GO:0008121]	2270300	3623000	3583000	1	6	6	6	6	6	6	6	6	6	31.779	295	295	0	9.7441	13.2	13.2	13.2	40803000	61817000	62961000	15		819
A0A287A9T4	A0A287A9T4	HATPase_c domain-containing protein	HSP90AB1	6.38874	6.55308	6.50337	6.48173	protein folding [GO:0006457]	melanosome [GO:0042470]	ATP binding [GO:0005524]; ATP hydrolysis activity [GO:0016887]; unfolded protein binding [GO:0051082]	2447600	3573400	3186900	1	20	21	22	9	10	10	8	9	9	81.42	709	709	0	59.214	25.7	29.1	27.2	94958000	134240000	130010000	34		133	46;100
F1S7B1	F1S7B1	Sperm autoantigenic protein 17 (Sperm surface protein Sp17)	SPA17	6.70541	6.55199	7.34007	6.86582	binding of sperm to zona pellucida [GO:0007339]	cytoplasm [GO:0005737]; external side of plasma membrane [GO:0009897]; sperm fibrous sheath [GO:0035686]; sperm principal piece [GO:0097228]	calmodulin binding [GO:0005516]	5074700	3564400	21881000	1	6	4	7	6	4	7	6	4	7	17.644	153	153	0	17.1	37.3	20.9	42.5	45672000	32080000	196930000	9		925
F1S9Y5	F1S9Y5	Serine/threonine-protein phosphatase 2A 56 kDa regulatory subunit	PPP2R5C	6.32401	6.54737	6.57061	6.48066	protein dephosphorylation [GO:0006470]; signal transduction [GO:0007165]	cytosol [GO:0005829]; nucleus [GO:0005634]; protein phosphatase type 2A complex [GO:0000159]	protein phosphatase activator activity [GO:0072542]	2108700	3526700	3720600	1	6	5	7	6	5	7	6	5	7	57.907	500	500	0	12.515	12.4	10.4	14.8	48501000	81113000	100910000	23		936	181;182
A0A287A2P9	A0A287A2P9	Solute carrier family 17 member 5	SLC17A5	6.34598	6.54711	6.59834	6.49714		integral component of membrane [GO:0016021]	transmembrane transporter activity [GO:0022857]	2218100	3524600	3965900	1	3	4	3	3	4	3	3	4	3	50.969	466	466	0	66.761	6	6	6	73416000	141970000	134680000	17		92
A0A286ZLJ0	A0A286ZLJ0	LETM1 domain containing 1	LETMD1	6.37521	6.54547	6.55039	6.49036		integral component of membrane [GO:0016021]; mitochondrial inner membrane [GO:0005743]	ribosome binding [GO:0043022]	2372500	3511300	3551300	1	6	7	7	6	7	7	6	7	7	39.801	341	341	0	17.507	18.2	22.6	22.6	59137000	121250000	91395000	18		17
A0A5G2QT48	A0A5G2QT48	Thioredoxin reductase 2	TXNRD2	6.31218	6.54507	6.30827	6.38851	cell redox homeostasis [GO:0045454]		flavin adenine dinucleotide binding [GO:0050660]; oxidoreductase activity, acting on a sulfur group of donors, NAD(P) as acceptor [GO:0016668]	2052000	3508100	2033600	1	7	8	7	6	7	6	6	7	6	48.753	449	449	0	12.155	15.8	19.8	15.8	75259000	152700000	84150000	22		515
A0A287BMB4	A0A287BMB4	Alanine transaminase (EC 2.6.1.2)	GPT	6.3355	6.54381	6.43884	6.43938	biosynthetic process [GO:0009058]	extracellular space [GO:0005615]	pyridoxal phosphate binding [GO:0030170]; transaminase activity [GO:0008483]	2165200	3497900	2746900	1	10	10	10	10	10	10	10	10	10	61.142	555	555	0	12.111	19.3	19.3	19.3	78336000	134280000	94731000	28		356
F1S4V0	F1S4V0	Cytochrome c oxidase subunit 7A2 like	COX7A2L	6.13567	6.54271	6.52203	6.40014	mitochondrial electron transport, cytochrome c to oxygen [GO:0006123]	integral component of membrane [GO:0016021]; mitochondrial respiratory chain complex IV [GO:0005751]	electron transfer activity [GO:0009055]	1366700	3489100	3326800	1	2	2	2	2	2	2	2	2	2	12.677	114	114	0	3.4964	18.4	18.4	18.4	9566600	24424000	23288000	7		913			270
Q7SIB7	Q7SIB7	Phosphoglycerate kinase 1 (EC 2.7.2.3)	PGK1	6.5192	6.53999	6.64281	6.56733	glycolytic process [GO:0006096]; phosphorylation [GO:0016310]	cytoplasm [GO:0005737]	ATP binding [GO:0005524]; phosphoglycerate kinase activity [GO:0004618]	3305200	3467300	4393500	1	17	19	17	11	12	10	11	12	10	44.558	417	417	0	18.377	42.2	47.7	37.9	111850000	123000000	163490000	27		1290	163;195	29;190;356
A0A287BS88	A0A287BS88	Solute carrier family 37 member 4	SLC37A4	6.38785	6.53715	6.50286	6.47595	cellular calcium ion homeostasis [GO:0006874]; cholesterol homeostasis [GO:0042632]; glucose-6-phosphate transport [GO:0015760]; glucose homeostasis [GO:0042593]; glycogen metabolic process [GO:0005977]; lactate metabolic process [GO:0006089]; myeloid progenitor cell differentiation [GO:0002318]; negative regulation of chemokine production [GO:0032682]; neutrophil chemotaxis [GO:0030593]; neutrop…	integral component of membrane [GO:0016021]	transmembrane transporter activity [GO:0022857]	2442600	3444700	3183200	1	2	2	2	2	2	2	2	2	2	48.688	451	451	0	3.4711	4.7	4.7	4.7	26869000	37892000	35015000	11		381			112;113;115
A0A5G2QTR7	A0A5G2QTR7	Uncharacterized protein		6.20572	6.53448	6.2872	6.34247		integral component of membrane [GO:0016021]	metalloendopeptidase activity [GO:0004222]	1605900	3423600	1937300	1	4	5	5	4	5	5	4	5	5	78.385	696	696	0	200.44	4.5	6.9	6.9	123710000	251150000	128660000	31		518	584
A0A287A6M3	A0A287A6M3	Acyl-CoA synthetase long chain family member 3 (Long-chain-fatty-acid--CoA ligase 3)	ACSL3	6.32787	6.53433	6.50887	6.45702		integral component of membrane [GO:0016021]	ligase activity [GO:0016874]	2127500	3422400	3227500	1	13	15	13	13	15	13	13	15	13	80.275	720	720	0	60.189	19.7	22.4	19.7	101920000	183380000	165520000	35		110
A0A287BR34	A0A287BR34	Kinesin-like protein	KIF9	6.36724	6.53345	6.40956	6.43675	microtubule-based movement [GO:0007018]	kinesin complex [GO:0005871]; microtubule [GO:0005874]	ATP binding [GO:0005524]; ATP hydrolysis activity [GO:0016887]; microtubule binding [GO:0008017]; microtubule motor activity [GO:0003777]	2329400	3415500	2567800	1	7	9	8	7	9	8	7	9	8	82.806	725	725	0	48.385	9.8	13.4	10.8	91856000	153030000	100900000	37		378
A0A287A1V5;A0A286ZWI1	A0A287A1V5	Fructose-bisphosphate aldolase (EC 4.1.2.13)	ALDOA	6.31292	6.53007	6.63411	6.49237	fructose 1,6-bisphosphate metabolic process [GO:0030388]; glycolytic process [GO:0006096]	cytosol [GO:0005829]	fructose-bisphosphate aldolase activity [GO:0004332]	2055500	3389000	4306400	2	11	12	13	11	12	13	11	12	13	55.384	510	510;364	0	63.732	13.9	16.3	20.8	96884000	165410000	211990000	30		89		285
A0A287BB12	A0A287BB12	Methylcrotonoyl-CoA carboxylase 1	MCCC1	6.44353	6.52124	6.64643	6.53707		3-methylcrotonyl-CoA carboxylase complex, mitochondrial [GO:0002169]; mitochondrial matrix [GO:0005759]	ATP binding [GO:0005524]; metal ion binding [GO:0046872]; methylcrotonoyl-CoA carboxylase activity [GO:0004485]	2776700	3320800	4430300	1	12	12	12	12	12	12	12	12	12	102.52	911	911	0	49.111	13.9	15.5	13.9	199850000	273660000	334280000	45		306		197	268
F1RYY8	F1RYY8	Mitochondrial glutamate carrier 1 isoform X1 (Solute carrier family 25 member 22)	SLC25A22	6.16504	6.52106	6.56693	6.41768	aspartate transmembrane transport [GO:0015810]; L-glutamate transmembrane transport [GO:0015813]; malate-aspartate shuttle [GO:0043490]	integral component of membrane [GO:0016021]; mitochondrial inner membrane [GO:0005743]	L-aspartate transmembrane transporter activity [GO:0015183]; L-glutamate transmembrane transporter activity [GO:0005313]; transmembrane transporter activity [GO:0022857]	1462300	3319400	3689200	1	4	6	6	4	6	6	4	6	6	34.47	322	322	0	13.961	15.2	19.9	19.9	46750000	87517000	87431000	19		869
A0A5G2QY22	A0A5G2QY22	VWFA domain-containing protein		6.28587	6.52081	5.59105	6.13258		integral component of membrane [GO:0016021]	signaling receptor activity [GO:0038023]	1931400	3317500	389990	1	3	3	2	3	3	2	3	3	2	22.906	208	208	0	17.207	16.8	16.8	11.1	20120000	35952000	3119900	8		542		97	940;941
F1RH52	F1RH52	IZUMO family member 2	IZUMO2	5.83332	6.50775	6.47603	6.27237		integral component of membrane [GO:0016021]		681270	3219200	2992500	1	3	4	4	3	4	4	3	4	4	24.875	221	221	0	5.9296	10.9	14	14	8856500	41849000	38902000	13		775
F1SNL7	F1SNL7	Carnosine dipeptidase 2 (Cytosolic non-specific dipeptidase isoform X1)	CNDP2	6.19967	6.50598	6.3543	6.35332	proteolysis [GO:0006508]	cytosol [GO:0005829]; nucleoplasm [GO:0005654]	carboxypeptidase activity [GO:0004180]; dipeptidase activity [GO:0016805]; metal ion binding [GO:0046872]; metallodipeptidase activity [GO:0070573]; peptidase activity [GO:0008233]	1583700	3206100	2261000	1	7	7	7	7	7	7	7	7	7	52.734	475	475	0	16.966	19.4	18.5	19.4	67271000	108130000	104730000	25		1024
A0A5G2QTF2	A0A5G2QTF2	NAD kinase 2, mitochondrial (EC 2.7.1.23) (NAD kinase domain-containing protein 1, mitochondrial)	NADK2	6.35154	6.50349	6.57287	6.47597	NAD metabolic process [GO:0019674]; NADP biosynthetic process [GO:0006741]	mitochondrion [GO:0005739]	ATP binding [GO:0005524]; NAD+ kinase activity [GO:0003951]; protein homodimerization activity [GO:0042803]	2246700	3187800	3740000	1	7	8	8	7	8	8	7	8	8	46.194	410	410	0	15.872	20	21.7	21.7	64784000	89221000	110390000	22		517
I3LNS9	I3LNS9	Alpha-L-fucosidase (EC 3.2.1.51)	FUCA1	6.27293	6.50292	5.37282	6.04956	fucose metabolic process [GO:0006004]; glycoside catabolic process [GO:0016139]	lysosome [GO:0005764]	alpha-L-fucosidase activity [GO:0004560]	1874700	3183600	235950	1	4	3	3	4	3	3	4	3	3	54.047	467	467	0	6.0981	9.2	6.9	6.9	35618000	60489000	4483000	19		1151		213
F1RMB9	F1RMB9	Nudix hydrolase 18	NUDT18	6.26977	6.50189	6.39194	6.38787	dADP catabolic process [GO:0046057]; dGDP catabolic process [GO:0046067]; GDP catabolic process [GO:0046712]		8-hydroxy-dADP phosphatase activity [GO:0044717]; 8-oxo-dGDP phosphatase activity [GO:0044715]; 8-oxo-GDP phosphatase activity [GO:0044716]; magnesium ion binding [GO:0000287]	1861100	3176100	2465700	1	5	5	5	5	5	5	5	5	5	35.661	322	322	0	13.801	18	18	18	35361000	60345000	46848000	19		808
F1S2W6	F1S2W6	Histidine triad nucleotide binding protein 3	HINT3	6.12998	6.50099	6.50329	6.37809		cytoplasm [GO:0005737]; nucleus [GO:0005634]	adenosine 5'-monophosphoramidase activity [GO:0043530]; identical protein binding [GO:0042802]	1348900	3169500	3186300	1	4	4	4	4	4	4	4	4	4	20.528	182	182	0	5.8147	26.9	26.9	26.9	25829000	53728000	54995000	9		901
A0A287B6H6	A0A287B6H6	FAD-binding PCMH-type domain-containing protein	D2HGDH	6.14684	6.49748	6.26996	6.30476			FAD binding [GO:0071949]; oxidoreductase activity [GO:0016491]	1402300	3144000	1861900	1	6	8	6	6	8	6	6	8	6	53.692	495	495	0	15.23	12.1	18.8	12.1	50262000	102850000	70891000	26		287
F1SAE6	F1SAE6	Patatin like phospholipase domain containing 8	PNPLA8	6.36717	6.49707	6.50013	6.45479	arachidonic acid metabolic process [GO:0019369]; fatty acid metabolic process [GO:0006631]	membrane [GO:0016020]	calcium-independent phospholipase A2 activity [GO:0047499]; phospholipase activity [GO:0004620]	2329000	3141000	3163200	1	12	11	10	12	11	10	12	11	10	77.041	682	682	0	33.302	18	16.9	15.2	111320000	141830000	150820000	33		941
A0A5G2RAQ7	A0A5G2RAQ7	Uncharacterized protein		6.24015	6.49346	6.01469	6.24943				1738400	3115000	1034400	1	10	10	9	10	10	9	10	10	9	107.98	952	952	0	16.829	10.6	10.6	9.8	121950000	206740000	78843000	48		610		427
F1S0P7	F1S0P7	Tetratricopeptide repeat domain 25	ODAD4	6.38957	6.49259	6.39834	6.42683	brain development [GO:0007420]; cerebrospinal fluid circulation [GO:0090660]; epithelial cilium movement involved in determination of left/right asymmetry [GO:0060287]; heart development [GO:0007507]; lung development [GO:0030324]; mucociliary clearance [GO:0120197]; outer dynein arm assembly [GO:0036158]; protein localization to motile cilium [GO:0120229]	9+0 motile cilium [GO:0097728]; 9+2 motile cilium [GO:0097729]; cytoplasm [GO:0005737]; extracellular region [GO:0005576]; outer dynein arm docking complex [GO:0120228]		2452300	3108800	2502300	1	11	12	11	11	12	11	11	12	11	78.583	685	685	0	66.147	18.5	19.3	18.5	124490000	172740000	126270000	35		884
F1S227	F1S227	Aminoacyl-tRNA hydrolase (EC 3.1.1.29)	PTRH2	6.11424	6.4924	6.51741	6.37468	negative regulation of anoikis [GO:2000811]; negative regulation of gene expression [GO:0010629]; positive regulation of anoikis [GO:2000210]	cytosol [GO:0005829]; integral component of membrane [GO:0016021]; mitochondrion [GO:0005739]	aminoacyl-tRNA hydrolase activity [GO:0004045]	1300900	3107400	3291600	1	2	3	3	2	3	3	2	3	3	19.274	179	179	0.00094877	2.2576	12.8	21.2	21.2	9106600	27062000	23400000	7		892
A0A286ZVG1	A0A286ZVG1	Uncharacterized protein	PGAM5	6.02119	6.48632	5.99269	6.16673	necroptotic process [GO:0070266]; negative regulation of cold-induced thermogenesis [GO:0120163]	mitochondrion [GO:0005739]	GTPase activator activity [GO:0005096]; protein-containing complex binding [GO:0044877]; protein serine/threonine phosphatase activity [GO:0004722]	1050000	3064200	983310	1	4	4	3	4	4	3	4	4	3	31.9	288	288	0	9.3056	13.2	13.2	9.7	21000000	61285000	19666000	20		62
F1SRN6	F1SRN6	Neurolysin, mitochondrial	NLN	6.21008	6.48589	6.34717	6.34771			metal ion binding [GO:0046872]; metalloendopeptidase activity [GO:0004222]	1622100	3061200	2224200	1	8	10	8	8	10	8	8	10	8	79.223	691	691	0	14.481	12.4	14.8	12.4	82652000	151730000	111010000	35		1043
A0A5G2R0S9	A0A5G2R0S9	PKS_ER domain-containing protein	SRSF4	6.13252	6.48571	6.52983	6.38269			oxidoreductase activity [GO:0016491]	1356800	3059900	3387100	1	5	6	6	5	6	6	5	6	6	40.728	375	375	0	16.182	17.9	20.3	20.3	69377000	149570000	158630000	19		553
A0A287APA1	A0A287APA1	NIPSNAP domain-containing protein	NIPSNAP2	6.43786	6.48534	6.25859	6.39393				2740700	3057300	1813800	1	6	6	7	6	6	7	6	6	7	31.341	268	268	0	22.761	20.9	20.9	21.6	70139000	102990000	64805000	17		212	159	160
A0A5G2R965	A0A5G2R965	Uncharacterized protein	LOC102167522	6.3017	6.48532	6.60321	6.46341				2003100	3057200	4010600	1	2	3	2	2	3	2	2	3	2	11.202	103	103	0	4.2702	18.4	27.2	18.4	20442000	27203000	38498000	4		596
I3LBP3	I3LBP3	Maestro heat like repeat family member 2B	MROH2B	6.15503	6.48504	6.04246	6.22751	protein kinase A signaling [GO:0010737]	acrosomal vesicle [GO:0001669]; sperm midpiece [GO:0097225]		1429000	3055200	1102700	1	22	24	24	22	24	24	22	24	24	180.8	1585	1585	0	39.906	15.1	16.7	16.7	154840000	328850000	123530000	87		1104
P60588	P60588	Phospholipid phosphatase 1 (EC 3.1.3.-) (EC 3.1.3.106) (EC 3.1.3.4) (EC 3.1.3.81) (Lipid phosphate phosphohydrolase 1) (PAP2-alpha) (Phosphatidate phosphohydrolase type 2a) (Phosphatidic acid phosphatase 2a) (PAP-2a) (PAP2a)	PLPP1	5.97521	6.48384	4.51222	5.65709	ceramide metabolic process [GO:0006672]; phospholipid catabolic process [GO:0009395]; phospholipid dephosphorylation [GO:0046839]; signal transduction [GO:0007165]; sphingosine metabolic process [GO:0006670]	apical plasma membrane [GO:0016324]; caveola [GO:0005901]; integral component of membrane [GO:0016021]; integral component of plasma membrane [GO:0005887]; membrane raft [GO:0045121]	ceramide-1-phosphate phosphatase activity [GO:0106235]; diacylglycerol diphosphate phosphatase activity [GO:0000810]; phosphatidate phosphatase activity [GO:0008195]; sphingosine-1-phosphate phosphatase activity [GO:0042392]	944520	3046800	32525	1	2	2	2	2	2	2	2	2	2	32.321	285	285	0	7.6301	10.2	10.2	10.2	46727000	146850000	143120000	10		1236	277
[truncated: 286 more rows]

## Sheet: Common proteins (TOP 12) 
Protein IDs	Majority protein IDs	Protein name	Gene name	iBAQ pulldown_Non-capacitated	iBAQ pulldown_Capacitated	iBAQ pulldown_Acrosome reacted	average	Gene ontology (biological process)	Gene ontology (cellular component)	Gene ontology (molecular function)	iBAQ pulldown_Non-capacitated	iBAQ pulldown_Capacitated	iBAQ pulldown_Acrosome reacted	Number of proteins	Peptides pulldown_Acrosome reacted	Peptides pulldown_Capacitated	Peptides pulldown_Non-capacitated	Razor + unique peptides pulldown_Acrosome reacted	Razor + unique peptides pulldown_Capacitated	Razor + unique peptides pulldown_Non-capacitated	Unique peptides pulldown_Acrosome reacted	Unique peptides pulldown_Capacitated	Unique peptides pulldown_Non-capacitated	Mol. weight [kDa]	Sequence length	Sequence lengths	Q-value	Score	Sequence coverage pulldown_Acrosome reacted[%]	Sequence coverage pulldown_Capacitated [%]	Sequence coverage pulldown_Non-capacitated [%]	Intensity pulldown_Acrosome reacted	Intensity pulldown_Capacitated	Intensity pulldown_Non-capacitated	iBAQ peptides	id	Deamidation (NQ) site positions	Oxidation (M) site positions	Phospho (STY) site positions
[truncated: 13 more rows]
